# Supplementary material for: Identification of two biological subgroups of complex regional pain syndrome type 1 by transcriptomic profiling of skin and blood in women
Source: Mol Med. 2025 Mar 12;31:94. doi: 10.1186/s10020-025-01148-y (PMC11900654; doi:10.1186/s10020-025-01148-y)
Supplement: Supplementary file 1 — Additional file 1. [file 10020_2025_1148_MOESM1_ESM.xlsx]

## Sheet: Table S1
Table S1. Patient characteristics. R: right, L: left; SMFPQ2: Short-Form McGill Pain Questionnaire-2; BBPDS: Bath Body Perception Disturbance Scale; Temperature difference between affected and non-affected limb. SG1 in purple, SG2 in yellow. The first six patients donated skin punch biopsies for transcriptomic analysis.
CRPS Patients Demographics and Pain Questionnaries (0-100)
Patient ID	Age	Symptoms Duration (Weeks)	Triggering Event	Extremity	Side (Right=R, Left=L)	Meds (yes=1, no=0)		Therapy (yes=1, no=0)		Current pain (0-100)	Max Pain_last 24 h (0-100)	Min pan_last 24 h	Temperature difference (°C)	CRPS Severity Score (0-15)	SFMPQ2 (0-600)	Pain Catastrophizing Scale (0-52)	BBPDS (0-57)	Feel the limbs different	Desire of amputation?	Strong desire for amputation at the moment? (0-10)
104	45	115	Fracture	Hand	R	Strong opiates	1	Physio, ergo	1	80	80	60	0.7	11	387	30	24	Yes	No	0
251	31	123	Fracture	Hand	R	Metamizol	1	ergo	1	30	40	30	1.2	14	306	27	21	Yes	Yes	0
167	58	41	Contusion	Hand	L	NSAR, meta, vitam c	1	Physiotherapie	1	50	60	40	0.7	14	342	5	9	Yes	No	0
121	27	34	Fracture	Hand	L	topika	1	physio, ergo	1	50	60	30	0.7	10	246	18	25	Yes	Yes	2
120	60	14	Other	Hand	R	none	0	none	0	50	80	40	0.8	13	175	2	5	Yes	No	0
125	63	23	Fracture	Foot	R	topika, vitam	1	physio	1	0	40	0	0.6	10	145	6	7	Yes	No	0
122	54	20	Other	Hand	L	none	0	Physiotherapy	1	20	40	20	-0.2	4	262	24	7	No	Yes	0
161	68	26	Fracture	Hand	R	Antidepress, conv, NSAR	1	Ergo	1	20	40	10	0.4	7	141	22	11	Yes	No	0
306	36	54	Contusion	Foot	R	Antidepress, opiate	1	Physio	1	40	80	30	-5.8	13	452	16	22	Yes	No	0
307	65	19	Fracture	Foot	L	None	0	Physio	1	10	35	0	0	10	79	1	0	Yes	No	0
308	33	26	Fracture	Hand	L	Anticonv	1	Physio	1	20	90	20	0.5	12	247	6	42	Yes	No	10
310	49	404	Distorsion	Foot	R	NSAR, Opiate,Antide	1	None	0	20	20	20	-0.8	5	276	18	21	Yes	No	0
Mean	49.0833	74.9167								32.5	55.4167	25	-0.1	10.25	254.833	14.5833	16.1667			1
SD	13.811	105.203								21.2623	21.7427	16.5831	1.79165	3.21779	103.887	11.2889	11.2534			2.76887
		SG1
		SG2

## Sheet: Table S2
Table S2. Age values of the pain-free cohort of healthy volunteers who donated blood samples for plasma cytokine quantification (n=15).
CTRL Patients
ID	Age
CRPP_023	62
CRPP_048	33
CRPP_055	34
CRPP_059	29
CRPP_068	41
CRPP_104	43
CRPP_138	57
CRPP_139	57
CRPP_140	42
CRPP_144	65
CRPP_145	42
CRPP_149	47
CRPP_152	46
CRPP_154	48
CRPP_164	62
mean	47.2
sd	11.2326
