# Supplementary material for: Identification of two biological subgroups of complex regional pain syndrome type 1 by transcriptomic profiling of skin and blood in women
Source: Mol Med. 2025 Mar 12;31:94. doi: 10.1186/s10020-025-01148-y (PMC11900654; doi:10.1186/s10020-025-01148-y)
Supplement: Supplementary file 2 — Additional file 2. [file 10020_2025_1148_MOESM2_ESM.xlsx]

## Sheet: Table S1
Table S1. RNA Integrity Number (RIN) values from the RNA samples used in PBMCs and skin RNA-seq. skin-NS: non-affected skin; skin-AS: affected skin
Samples	PBMCs	skin-NS	skin-AS
CRPS 104	-	7.5	8.2		SG1
CRPS 121	9.5	7.6	7.8		SG2
CRPS 167	9.4	8.9	8.8
CRPS 120	9.7	8.5	6.9
CRPS 125	9.6	7.5	7.8
CRPS 251	9.6	8.5	8.5
CRPS 122	9.8	-	-
CRPS 161	9.8	-	-
CRPS 306	9.4	-	-
CRPS 307	9.8	-	-
CRPS 308	9.7	-	-
CRPS 310	9.8	-	-
Average	9.64545	8.08333	8
st.dev	0.157249	0.621021	0.666333

## Sheet: Table S2
Table S2. DEGs in skin RNA-seq analyses. Log2 of Fold-changes, P values and False-Discovery-Rate (FDR) values are displayed.
All Affected Over Non-Affected skin					Affected skin in SG2 over SG1					Non-affected skin in SG2 over SG1					SG1: Affected Over Non-Affected skin					SG2: Affected Over Non-Affected skin					SG2 (AS/NS) over SG1 (AS/NS)
gene_id	gene_name	log2 FC	P value	FDR	gene_id	gene_name	log2 FC	P value	FDR	gene_id	gene_name	log2 FC	P value	FDR	gene_id	gene_name	log2 FC	P value	FDR	gene_id	gene_name	log2 FC	P value	FDR	gene_id	gene_name	log2 FC	P value	FDR
ENSG00000141750	STAC2	1.12133	1.80268e-05	0.262081	ENSG00000087116	ADAMTS2	2.20935	1.01098e-07	0.00122258	ENSG00000185304	RGPD2	-2.49227	0.00919703	0.841801	ENSG00000161798	AQP5	1.74814	4.7801e-05	0.223114	ENSG00000286075	AC009412.1	-3.13451	2.59852e-05	0.142961	ENSG00000163359	COL6A3	1.65734	0.000122442	0.962113
ENSG00000159216	RUNX1	0.713163	5.06423e-05	0.262081	ENSG00000106624	AEBP1	2.29815	1.44856e-07	0.00122258	ENSG00000099139	PCSK5	-2.13227	0.000124821	0.525935	ENSG00000132975	GPR12	1.85961	7.37487e-05	0.223114	ENSG00000088882	CPXM1	1.93924	3.15968e-05	0.142961	ENSG00000162576	MXRA8	1.83804	0.000149452	0.962113
ENSG00000074370	ATP2A3	1.33792	7.05956e-05	0.262081	ENSG00000142552	RCN3	2.14398	2.46599e-07	0.00138753	ENSG00000182836	PLCXD3	-1.936	0.000377616	0.75769	ENSG00000196136	SERPINA3	1.81126	9.1577e-05	0.223114	ENSG00000187173	LCE2A	-1.3361	3.71416e-05	0.142961	ENSG00000149257	SERPINH1	1.16375	0.000171045	0.962113
ENSG00000162817	C1orf115	0.937209	7.74489e-05	0.262081	ENSG00000166963	MAP1A	1.90122	5.53998e-07	0.00194585	ENSG00000255819	KLRC4-KLRK1	-1.81879	0.0016814	0.841801	ENSG00000137642	SORL1	0.92395	9.9567e-05	0.223114	ENSG00000118785	SPP1	3.58286	4.19303e-05	0.142961	ENSG00000117643	MAN1C1	0.955238	0.000330281	0.962113
ENSG00000184012	TMPRSS2	1.5275	8.76743e-05	0.262081	ENSG00000162576	MXRA8	2.0529	5.76376e-07	0.00194585	ENSG00000283703	VSIG10L2	-1.81751	0.0095181	0.841801	ENSG00000225899	FRG2B	-2.67214	0.000103988	0.223114	ENSG00000196734	LCE1B	-1.23467	4.2087e-05	0.142961	ENSG00000087116	ADAMTS2	1.976	0.000337331	0.962113
ENSG00000137801	THBS1	0.930639	0.000111826	0.262081	ENSG00000286075	AC009412.1	-4.14632	7.65028e-07	0.00209265	ENSG00000205076	LGALS7	-1.80115	0.000393827	0.75769	ENSG00000137673	MMP7	1.36553	0.000112081	0.223114	ENSG00000164694	FNDC1	1.46865	7.27237e-05	0.201582	ENSG00000167123	CERCAM	1.33349	0.000480373	0.962113
ENSG00000183778	B3GALT5	1.06043	0.000145752	0.262081	ENSG00000163359	COL6A3	2.27679	8.67803e-07	0.00209265	ENSG00000272741	AC069257.3	-1.61136	0.00798416	0.841801	ENSG00000133392	MYH11	1.25276	0.000112777	0.223114	ENSG00000159455	LCE2B	-1.12323	8.98568e-05	0.201582	ENSG00000106624	AEBP1	1.79667	0.000534398	0.962113
ENSG00000198467	TPM2	0.698767	0.000153329	0.262081	ENSG00000106333	PCOLCE	2.20451	1.31298e-06	0.00226573	ENSG00000139364	TMEM132B	-1.5932	5.8317e-05	0.327625	ENSG00000125398	SOX9	1.35509	0.000145349	0.223114	ENSG00000156103	MMP16	1.51791	0.000128089	0.201582	ENSG00000142552	RCN3	1.69463	0.000725281	0.962113
ENSG00000132975	GPR12	1.35867	0.000180121	0.262081	ENSG00000130635	COL5A1	2.13168	1.37489e-06	0.00226573	ENSG00000215853	RPTN	-1.53391	0.00978802	0.841801	ENSG00000164626	KCNK5	1.83006	0.000147697	0.223114	ENSG00000188508	KRTDAP	-0.999658	0.000131748	0.201582	ENSG00000103855	CD276	1.22584	0.000769545	0.962113
ENSG00000158528	PPP1R9A	1.02716	0.000217941	0.262081	ENSG00000035862	TIMP2	1.65873	1.88416e-06	0.00226573	ENSG00000268790	AC008764.4	-1.40289	0.00123048	0.841801	ENSG00000115112	TFCP2L1	1.21833	0.000150252	0.223114	ENSG00000162877	PM20D1	-3.17752	0.000141106	0.201582	ENSG00000149451	ADAM33	1.50813	0.000790582	0.962113
ENSG00000278139	AL358075.4	1.51882	0.000242633	0.262081	ENSG00000138080	EMILIN1	1.98844	1.92932e-06	0.00226573	ENSG00000101210	EEF1A2	-1.39948	0.000834808	0.75769	ENSG00000067992	PDK3	1.26904	0.000170176	0.223114	ENSG00000198854	C1orf68	-1.03803	0.000142528	0.201582	ENSG00000167994	RAB3IL1	1.89729	0.000800879	0.962113
ENSG00000101333	PLCB4	1.09667	0.0002511	0.262081	ENSG00000113083	LOX	2.20978	1.95565e-06	0.00226573	ENSG00000275895	U2AF1L5	-1.38768	0.000417156	0.75769	ENSG00000046604	DSG2	1.51233	0.000199241	0.223114	ENSG00000165799	RNASE7	-1.16345	0.000143444	0.201582	ENSG00000035862	TIMP2	1.17328	0.000952869	0.962113
ENSG00000121005	CRISPLD1	1.07796	0.000281241	0.262081	ENSG00000183801	OLFML1	1.94653	2.01243e-06	0.00226573	ENSG00000183166	CALN1	-1.33801	0.000524402	0.75769	ENSG00000172551	MUCL1	2.61685	0.000208954	0.223114	ENSG00000187223	LCE2D	-1.30155	0.000158857	0.201582	ENSG00000162878	PKDCC	2.1111	0.00097522	0.962113
ENSG00000157240	FZD1	0.547095	0.000281636	0.262081	ENSG00000167994	RAB3IL1	2.04314	2.06348e-06	0.00226573	ENSG00000215187	FAM166B	-1.30529	0.00943911	0.841801	ENSG00000184012	TMPRSS2	1.80156	0.000217563	0.223114	ENSG00000188100	FAM25A	-1.2097	0.000168749	0.201582	ENSG00000115935	WIPF1	1.36796	0.00116482	0.962113
ENSG00000172915	NBEA	0.931451	0.000284596	0.262081	ENSG00000149257	SERPINH1	1.60786	2.0751e-06	0.00226573	ENSG00000171368	TPPP	-1.20093	0.000807083	0.75769	ENSG00000074370	ATP2A3	1.57512	0.000220337	0.223114	ENSG00000187180	LCE2C	-1.06527	0.000197912	0.201582	ENSG00000162745	OLFML2B	1.82436	0.00117614	0.962113
ENSG00000180347	ITPRID1	1.28982	0.000315072	0.262081	ENSG00000102935	ZNF423	1.74403	2.18804e-06	0.00226573	ENSG00000159200	RCAN1	-1.17331	0.00625913	0.841801	ENSG00000141750	STAC2	1.27347	0.000224803	0.223114	ENSG00000154096	THY1	0.933926	0.000231369	0.201582	ENSG00000184905	TCEAL2	-1.52332	0.00128172	0.962113
ENSG00000164626	KCNK5	1.31337	0.000323289	0.262081	ENSG00000130032	PRRG3	2.05813	2.4795e-06	0.00226573	ENSG00000154529	CNTNAP3B	-1.09237	0.000577659	0.75769	ENSG00000183569	SERHL2	2.09589	0.000228545	0.223114	ENSG00000168703	WFDC12	-1.17622	0.000231399	0.201582	ENSG00000117122	MFAP2	1.17894	0.00132109	0.962113
ENSG00000181885	CLDN7	1.31817	0.000332269	0.262081	ENSG00000115414	FN1	1.95118	2.51443e-06	0.00226573	ENSG00000087903	RFX2	-1.05285	0.000737402	0.75769	ENSG00000187957	DNER	1.76408	0.000256008	0.236039	ENSG00000113296	THBS4	1.92243	0.000238339	0.201582	ENSG00000137809	ITGA11	1.8001	0.00133941	0.962113
ENSG00000150995	ITPR1	0.977487	0.000361691	0.262081	ENSG00000141756	FKBP10	1.85309	2.55029e-06	0.00226573	ENSG00000196639	HRH1	-1.05101	0.00691767	0.841801	ENSG00000133019	CHRM3	2.02059	0.000304149	0.242335	ENSG00000164932	CTHRC1	1.05361	0.000251616	0.201582	ENSG00000087245	MMP2	1.75402	0.00151619	0.962113
ENSG00000116039	ATP6V1B1	1.46877	0.000361917	0.262081	ENSG00000123143	PKN1	1.56975	3.02105e-06	0.00254977	ENSG00000170412	GPRC5C	-1.03731	0.000430739	0.75769	ENSG00000094755	GABRP	1.62257	0.000307785	0.242335	ENSG00000169744	LDB2	0.949287	0.000261794	0.201582	ENSG00000184584	TMEM173	1.09702	0.00152586	0.962113
ENSG00000139174	PRICKLE1	0.652894	0.000367836	0.262081	ENSG00000142156	COL6A1	1.94249	3.41708e-06	0.00274668	ENSG00000267022	AC067968.1	-0.999746	0.00814514	0.841801	ENSG00000111057	KRT18	1.84227	0.000316142	0.242335	ENSG00000104213	PDGFRL	0.955177	0.000265646	0.201582	ENSG00000113296	THBS4	3.0464	0.0015449	0.962113
ENSG00000187957	DNER	1.30669	0.00038083	0.262081	ENSG00000133216	EPHB2	2.08416	3.59525e-06	0.00275778	ENSG00000160886	LY6K	-0.978124	0.00895731	0.841801	ENSG00000180347	ITPRID1	1.71932	0.000338377	0.242335	ENSG00000136011	STAB2	1.24017	0.000295821	0.201582	ENSG00000101955	SRPX	1.07005	0.00156893	0.962113
ENSG00000286522	HIST1H3B	-0.696071	0.000390214	0.262081	ENSG00000167601	AXL	1.48243	3.75764e-06	0.00275778	ENSG00000170430	MGMT	-0.974015	0.00321677	0.841801	ENSG00000122641	INHBA	1.34229	0.000361689	0.242335	ENSG00000118523	CCN2	1.42072	0.00033035	0.201582	ENSG00000132205	EMILIN2	1.45503	0.0016145	0.962113
ENSG00000161798	AQP5	1.23398	0.000393094	0.262081	ENSG00000136859	ANGPTL2	1.93851	3.93847e-06	0.00277006	ENSG00000140057	AK7	-0.943841	0.00311673	0.841801	ENSG00000109819	PPARGC1A	2.02816	0.000392603	0.242335	ENSG00000186844	LCE1A	-1.29428	0.000337067	0.201582	ENSG00000102935	ZNF423	0.956621	0.00163745	0.962113
ENSG00000107165	TYRP1	-0.765152	0.000426923	0.262081	ENSG00000162407	PLPP3	1.60166	4.44297e-06	0.00292763	ENSG00000277196	AC007325.2	-0.934752	0.000840375	0.75769	ENSG00000020181	ADGRA2	-0.756946	0.000396339	0.242335	ENSG00000168779	SHOX2	0.960933	0.000345556	0.201582	ENSG00000099864	PALM	1.33815	0.00167154	0.962113
ENSG00000122641	INHBA	1.041	0.000445096	0.262081	ENSG00000170624	SGCD	1.5409	4.52453e-06	0.00292763	ENSG00000179304	FAM156B	-0.916319	0.00480742	0.841801	ENSG00000064651	SLC12A2	2.2255	0.000397012	0.242335	ENSG00000203857	HSD3B1	-1.78132	0.000354457	0.201582	ENSG00000272741	AC069257.3	2.17397	0.00167709	0.962113
ENSG00000214128	TMEM213	1.14938	0.000451571	0.262081	ENSG00000109625	CPZ	2.15256	4.68585e-06	0.00292763	ENSG00000173338	KCNK7	-0.896076	0.0090147	0.841801	ENSG00000141469	SLC14A1	2.32286	0.000397067	0.242335	ENSG00000197084	LCE1C	-1.22174	0.000356872	0.201582	ENSG00000114353	GNAI2	0.983025	0.00169135	0.962113
ENSG00000198648	STK39	0.819802	0.000461821	0.262081	ENSG00000167123	CERCAM	1.82496	4.85626e-06	0.00292763	ENSG00000125845	BMP2	-0.891775	0.00634674	0.841801	ENSG00000049759	NEDD4L	0.940794	0.000408856	0.242335	ENSG00000131771	PPP1R1B	0.985947	0.000368928	0.201582	ENSG00000183801	OLFML1	1.53611	0.00182988	0.962113
ENSG00000138336	TET1	0.594181	0.000467344	0.262081	ENSG00000145147	SLIT2	1.54852	5.73327e-06	0.00299946	ENSG00000213145	CRIP1	-0.888019	0.00686657	0.841801	ENSG00000160678	S100A1	1.65774	0.000446354	0.255437	ENSG00000113140	SPARC	1.17156	0.000381008	0.201582	ENSG00000197766	CFD	1.4435	0.0018782	0.962113
ENSG00000124635	HIST1H2BJ	-0.730366	0.000477074	0.262081	ENSG00000117122	MFAP2	1.80395	5.85819e-06	0.00299946	ENSG00000185633	NDUFA4L2	-0.852734	0.00459856	0.841801	ENSG00000106624	AEBP1	-0.892776	0.000489222	0.256568	ENSG00000171345	KRT19	1.12498	0.000406064	0.201582	ENSG00000136859	ANGPTL2	1.89093	0.00194707	0.962113
ENSG00000183098	GPC6	0.864185	0.000482282	0.262081	ENSG00000129009	ISLR	1.60622	6.2053e-06	0.00299946	ENSG00000085265	FCN1	-0.848167	0.00721998	0.841801	ENSG00000198648	STK39	1.1013	0.000490617	0.256568	ENSG00000169509	CRCT1	-1.16912	0.000406222	0.201582	ENSG00000087303	NID2	1.57468	0.00200162	0.962113
ENSG00000117983	MUC5B	1.25037	0.000516537	0.271925	ENSG00000204262	COL5A2	1.93922	6.24204e-06	0.00299946	ENSG00000004660	CAMKK1	-0.840698	0.00390431	0.841801	ENSG00000176641	RNF152	1.20027	0.000500272	0.256568	ENSG00000105894	PTN	1.0543	0.000406598	0.201582	ENSG00000173511	VEGFB	0.864923	0.00200182	0.962113
ENSG00000123119	NECAB1	0.994437	0.000537838	0.272006	ENSG00000077942	FBLN1	1.89915	6.28656e-06	0.00299946	ENSG00000125170	DOK4	-0.834547	0.00769102	0.841801	ENSG00000153246	PLA2R1	0.833704	0.000510168	0.256568	ENSG00000177374	HIC1	0.907584	0.000422272	0.201582	ENSG00000142173	COL6A2	1.59599	0.00201338	0.962113
ENSG00000137673	MMP7	1.15081	0.000592876	0.272006	ENSG00000077782	FGFR1	1.52011	6.38517e-06	0.00299946	ENSG00000123407	HOXC12	-0.831488	0.000854166	0.75769	ENSG00000135374	ELF5	2.12636	0.00054496	0.26316	ENSG00000244617	ASPRV1	-1.13806	0.000440431	0.201582	ENSG00000127528	KLF2	1.58571	0.0020134	0.962113
ENSG00000170153	RNF150	0.838432	0.000604856	0.272006	ENSG00000162745	OLFML2B	2.12252	6.43484e-06	0.00299946	ENSG00000183023	SLC8A1	-0.826878	0.00638453	0.841801	ENSG00000138772	ANXA3	1.32668	0.000554989	0.26316	ENSG00000141750	STAC2	0.968379	0.000466845	0.201582	ENSG00000020577	SAMD4A	0.986941	0.00209906	0.962113
ENSG00000277775	HIST1H3F	-0.810682	0.000617456	0.272006	ENSG00000142173	COL6A2	2.01142	6.46899e-06	0.00299946	ENSG00000198914	POU3F3	-0.812995	0.0019905	0.841801	ENSG00000143153	ATP1B1	1.50981	0.000585516	0.269254	ENSG00000131471	AOC3	0.955901	0.000467221	0.201582	ENSG00000122642	FKBP9	0.761959	0.00210298	0.962113
ENSG00000275379	HIST1H3I	-0.721083	0.000622712	0.272006	ENSG00000172061	LRRC15	3.0317	6.69093e-06	0.00299946	ENSG00000185340	GAS2L1	-0.797588	0.00888044	0.841801	ENSG00000116299	KIAA1324	2.1416	0.000607757	0.269254	ENSG00000010438	PRSS3	-1.1207	0.000481463	0.201582	ENSG00000136717	BIN1	1.21824	0.00228186	0.962113
ENSG00000084674	APOB	-1.45788	0.000643197	0.272006	ENSG00000132205	EMILIN2	1.82807	6.82337e-06	0.00299946	ENSG00000137936	BCAR3	-0.734819	0.00247504	0.841801	ENSG00000142156	COL6A1	-0.794748	0.000621899	0.269254	ENSG00000100985	MMP9	1.42519	0.000492062	0.201582	ENSG00000205730	ITPRIPL2	0.793815	0.00241933	0.962113
ENSG00000133019	CHRM3	1.44318	0.000659924	0.272006	ENSG00000103742	IGDCC4	1.81911	6.93003e-06	0.00299946	ENSG00000134121	CHL1	-0.719109	0.00860177	0.841801	ENSG00000141639	MAPK4	1.80549	0.000643	0.269254	ENSG00000150636	CCDC102B	1.4823	0.000515388	0.201582	ENSG00000065989	PDE4A	1.31588	0.00247511	0.962113
ENSG00000128833	MYO5C	0.749763	0.000665857	0.272006	ENSG00000163430	FSTL1	2.0982	7.56507e-06	0.00308349	ENSG00000168298	HIST1H1E	-0.694708	0.00544151	0.841801	ENSG00000183098	GPC6	1.18172	0.000680244	0.269254	ENSG00000128510	CPA4	-1.23944	0.000540162	0.201582	ENSG00000100968	NFATC4	1.24495	0.00256669	0.962113
ENSG00000171533	MAP6	0.875716	0.000701995	0.272006	ENSG00000178397	FAM220A	2.2336	7.61007e-06	0.00308349	ENSG00000234745	HLA-B	-0.686474	0.00936767	0.841801	ENSG00000124935	SCGB1D2	2.90662	0.000691792	0.269254	ENSG00000150782	IL18	-0.803898	0.000570171	0.201582	ENSG00000177469	CAVIN1	0.990819	0.00257478	0.962113
ENSG00000131771	PPP1R1B	1.5048	0.0007144	0.272006	ENSG00000038427	VCAN	1.70861	7.67219e-06	0.00308349	ENSG00000188921	HACD4	-0.684477	0.00453029	0.841801	ENSG00000160191	PDE9A	1.75716	0.000719584	0.269254	ENSG00000187955	COL14A1	0.870211	0.000579234	0.201582	ENSG00000150961	SEC24D	1.02695	0.00263874	0.962113
ENSG00000141469	SLC14A1	1.64565	0.000717981	0.272006	ENSG00000079102	RUNX1T1	1.70372	8.33825e-06	0.00309507	ENSG00000265190	ANXA8	-0.679676	0.00937482	0.841801	ENSG00000288053	AC231657.3	-2.37525	0.000758621	0.269254	ENSG00000144452	ABCA12	-0.837528	0.000580482	0.201582	ENSG00000150636	CCDC102B	2.07521	0.0027164	0.962113
ENSG00000140937	CDH11	0.559452	0.000733273	0.272006	ENSG00000130508	PXDN	1.67887	8.48564e-06	0.00309507	ENSG00000158163	DZIP1L	-0.676986	0.00247818	0.841801	ENSG00000163435	ELF3	1.57272	0.000770933	0.269254	ENSG00000167244	IGF2	2.06994	0.000597489	0.201582	ENSG00000141756	FKBP10	1.39712	0.00282861	0.962113
ENSG00000137103	TMEM8B	0.562209	0.000792482	0.272006	ENSG00000196159	FAT4	1.63187	8.52316e-06	0.00309507	ENSG00000127863	TNFRSF19	-0.675276	0.00637417	0.841801	ENSG00000128833	MYO5C	1.02696	0.000798203	0.269254	ENSG00000107562	CXCL12	0.803472	0.000617569	0.201582	ENSG00000142156	COL6A1	1.44675	0.00285951	0.962113
ENSG00000135111	TBX3	0.633412	0.000800365	0.272006	ENSG00000187955	COL14A1	1.91428	8.54215e-06	0.00309507	ENSG00000138386	NAB1	-0.674652	0.00610956	0.841801	ENSG00000088992	TESC	1.84643	0.000803622	0.269254	ENSG00000125775	SDCBP2	-0.837783	0.000620751	0.201582	ENSG00000164932	CTHRC1	2.07427	0.00287129	0.962113
ENSG00000185664	PMEL	-0.915754	0.000812189	0.272006	ENSG00000166033	HTRA1	1.63665	8.61779e-06	0.00309507	ENSG00000169891	REPS2	-0.672679	0.0065332	0.841801	ENSG00000183778	B3GALT5	1.27341	0.000804516	0.269254	ENSG00000070601	FRMPD1	-0.867693	0.00062429	0.201582	ENSG00000177363	LRRN4CL	1.35453	0.00306098	0.962113
ENSG00000162444	RBP7	0.734306	0.00081543	0.272006	ENSG00000099864	PALM	1.92532	8.91539e-06	0.00313525	ENSG00000181274	FRAT2	-0.668305	0.00522017	0.841801	ENSG00000088836	SLC4A11	0.987111	0.000825591	0.269254	ENSG00000149257	SERPINH1	0.827277	0.000627194	0.201582	ENSG00000164741	DLC1	0.972677	0.00308716	0.962113
ENSG00000162545	CAMK2N1	0.700622	0.000815602	0.272006	ENSG00000115935	WIPF1	1.61904	9.13527e-06	0.00314701	ENSG00000151151	IPMK	-0.66587	0.00810149	0.841801	ENSG00000116039	ATP6V1B1	1.76179	0.000826809	0.269254	ENSG00000112562	SMOC2	1.03896	0.000643296	0.201582	ENSG00000215472	RPL17-C18orf32	-2.09926	0.0031066	0.962113
ENSG00000160191	PDE9A	1.24233	0.000826111	0.272006	ENSG00000133083	DCLK1	1.89531	1.02582e-05	0.00346318	ENSG00000116990	MYCL	-0.646234	0.0070915	0.841801	ENSG00000138771	SHROOM3	1.17919	0.00085036	0.269254	ENSG00000121005	CRISPLD1	1.2695	0.000645368	0.201582	ENSG00000163520	FBLN2	1.46696	0.00312758	0.962113
ENSG00000094755	GABRP	1.13686	0.000829151	0.272006	ENSG00000174807	CD248	1.97287	1.09155e-05	0.0036128	ENSG00000165495	PKNOX2	-0.645793	0.00723907	0.841801	ENSG00000156284	CLDN8	1.45936	0.000855276	0.269254	ENSG00000189090	FAM25G	-1.42272	0.000646021	0.201582	ENSG00000241697	TMEFF1	1.00353	0.00313661	0.962113
ENSG00000168675	LDLRAD4	0.628122	0.000850432	0.272006	ENSG00000157613	CREB3L1	1.64855	1.15419e-05	0.0037259	ENSG00000137843	PAK6	-0.633079	0.00877456	0.841801	ENSG00000157240	FZD1	0.68493	0.000873321	0.269254	ENSG00000125571	IL37	-0.879769	0.000652161	0.201582	ENSG00000204262	COL5A2	1.47694	0.00320238	0.962113
ENSG00000196090	PTPRT	1.03195	0.000865375	0.272006	ENSG00000113758	DBN1	1.56265	1.16986e-05	0.0037259	ENSG00000173457	PPP1R14B	-0.611549	0.00903761	0.841801	ENSG00000104490	NCALD	1.88376	0.000873748	0.269254	ENSG00000091986	CCDC80	0.895702	0.000656057	0.201582	ENSG00000176788	BASP1	1.4077	0.00323516	0.962113
ENSG00000159212	CLIC6	0.742971	0.000883083	0.272006	ENSG00000142871	CCN1	1.96707	1.25093e-05	0.00391033	ENSG00000106078	COBL	-0.594107	0.00319897	0.841801	ENSG00000179954	SSC5D	-1.24549	0.000887712	0.269254	ENSG00000286522	HIST1H3B	-0.893939	0.000656944	0.201582	ENSG00000183580	FBXL7	1.41398	0.00330305	0.962113
ENSG00000160321	ZNF208	0.874343	0.000888065	0.272006	ENSG00000116194	ANGPTL1	1.66571	1.34786e-05	0.00410121	ENSG00000174652	ZNF266	-0.587455	0.00832706	0.841801	ENSG00000131771	PPP1R1B	2.06865	0.000892322	0.269254	ENSG00000214128	TMEM213	0.907216	0.000664028	0.201582	ENSG00000106333	PCOLCE	1.38782	0.00333405	0.962113
ENSG00000236699	ARHGEF38	1.68421	0.000989649	0.292242	ENSG00000174348	PODN	2.06375	1.36059e-05	0.00410121	ENSG00000104549	SQLE	-0.585726	0.00281967	0.841801	ENSG00000119888	EPCAM	1.24192	0.000937005	0.277688	ENSG00000235942	LCE6A	-0.995757	0.00066466	0.201582	ENSG00000187955	COL14A1	1.66719	0.00339079	0.962113
ENSG00000104177	MYEF2	0.793381	0.000999755	0.292242	ENSG00000087245	MMP2	2.20167	1.49935e-05	0.00444018	ENSG00000099260	PALMD	-0.579901	0.0071888	0.841801	ENSG00000130635	COL5A1	-0.686766	0.000983836	0.28529	ENSG00000162576	MXRA8	0.828009	0.000687557	0.203532	ENSG00000287542	AC098582.1	-1.7222	0.00342724	0.962113
ENSG00000067992	PDK3	0.955245	0.00100617	0.292242	ENSG00000165424	ZCCHC24	1.54449	1.55185e-05	0.00451642	ENSG00000186106	ANKRD46	-0.569834	0.00927305	0.841801	ENSG00000254959	INMT-MINDY4	2.00252	0.000997036	0.28529	ENSG00000135480	KRT7	1.04074	0.000708632	0.203532	ENSG00000187601	MAGEH1	1.288	0.00344455	0.962113
ENSG00000276368	HIST1H2AJ	-0.728125	0.00103522	0.293015	ENSG00000090924	PLEKHG2	1.51607	1.58975e-05	0.00453005	ENSG00000108639	SYNGR2	-0.515109	0.00643475	0.841801	ENSG00000104783	KCNN4	2.06797	0.00104299	0.288006	ENSG00000128342	LIF	0.941011	0.000720144	0.203532	ENSG00000128274	A4GALT	1.39476	0.00346145	0.962113
ENSG00000064787	BCAS1	0.875968	0.00108553	0.293015	ENSG00000020181	ADGRA2	1.67496	1.61021e-05	0.00453005	ENSG00000131016	AKAP12	0.587591	0.00980965	0.841801	ENSG00000159216	RUNX1	0.768621	0.00105831	0.288006	ENSG00000185551	NR2F2	0.859993	0.000721773	0.203532	ENSG00000182636	NDN	1.58626	0.00346539	0.962113
ENSG00000181856	SLC2A4	0.882682	0.0011017	0.293015	ENSG00000049540	ELN	2.1997	1.65681e-05	0.00458476	ENSG00000115525	ST3GAL5	0.598704	0.00843727	0.841801	ENSG00000109654	TRIM2	0.787758	0.00106239	0.288006	ENSG00000176788	BASP1	0.908911	0.000731009	0.203532	ENSG00000100979	PLTP	1.35255	0.00347663	0.962113
ENSG00000171345	KRT19	1.51499	0.00111927	0.293015	ENSG00000168079	SCARA5	1.57557	1.80128e-05	0.00482204	ENSG00000219481	NBPF1	0.615324	0.00457223	0.841801	ENSG00000164199	ADGRV1	1.08362	0.00108922	0.288006	ENSG00000118520	ARG1	-0.825979	0.000752765	0.206209	ENSG00000239697	TNFSF12	1.25574	0.00368705	0.986921
ENSG00000276903	HIST1H2AL	-0.649879	0.00112851	0.293015	ENSG00000136011	STAB2	2.06792	1.84264e-05	0.00482204	ENSG00000173559	NABP1	0.615528	0.00559465	0.841801	ENSG00000182253	SYNM	1.83233	0.00110347	0.288006	ENSG00000116962	NID1	0.835284	0.00078694	0.211727	ENSG00000117707	PROX1	1.36966	0.00377173	0.986921
ENSG00000160678	S100A1	1.12101	0.00115294	0.293015	ENSG00000179954	SSC5D	2.49039	1.84784e-05	0.00482204	ENSG00000069493	CLEC2D	0.616788	0.00619389	0.841801	ENSG00000286022	AL121899.2	-1.31978	0.00112909	0.288006	ENSG00000186049	KRT73	-0.812079	0.000804486	0.211727	ENSG00000065054	SLC9A3R2	0.944322	0.00387641	0.986921
ENSG00000128052	KDR	0.716904	0.00115806	0.293015	ENSG00000165757	JCAD	1.53658	1.86058e-05	0.00482204	ENSG00000107186	MPDZ	0.661548	0.00915311	0.841801	ENSG00000174807	CD248	-0.927857	0.00113182	0.288006	ENSG00000130038	CRACR2A	0.939326	0.000810308	0.211727	ENSG00000123146	ADGRE5	1.37051	0.00390461	0.986921
ENSG00000163923	RPL39L	-0.717846	0.0011594	0.293015	ENSG00000137809	ITGA11	1.52008	1.98025e-05	0.00482204	ENSG00000285437	POLR2J3	0.669455	0.00329077	0.841801	ENSG00000137558	PI15	1.08407	0.00114536	0.288006	ENSG00000182489	XKRX	-0.86817	0.000840229	0.216219	ENSG00000128917	DLL4	1.21419	0.00403805	0.986921
ENSG00000104332	SFRP1	1.52078	0.00119714	0.293015	ENSG00000117643	MAN1C1	1.30932	1.99191e-05	0.00482204	ENSG00000170962	PDGFD	0.676507	0.00660285	0.841801	ENSG00000079385	CEACAM1	1.73334	0.0012087	0.299398	ENSG00000204262	COL5A2	1.00967	0.000897531	0.227517	ENSG00000108797	CNTNAP1	1.23283	0.00409498	0.986921
ENSG00000064651	SLC12A2	1.56199	0.00121664	0.293015	ENSG00000163520	FBLN2	1.77242	2.00704e-05	0.00482204	ENSG00000078124	ACER3	0.701057	0.00429371	0.841801	ENSG00000101333	PLCB4	1.3095	0.00122693	0.299443	ENSG00000275379	HIST1H3I	-0.918705	0.000951873	0.22809	ENSG00000158423	RIBC1	-1.61943	0.0041244	0.986921
ENSG00000187699	C2orf88	0.663172	0.0012391	0.293015	ENSG00000185215	TNFAIP2	1.31263	2.01415e-05	0.00482204	ENSG00000109436	TBC1D9	0.71207	0.0076278	0.841801	ENSG00000198467	TPM2	0.782709	0.00124745	0.300038	ENSG00000137801	THBS1	1.06044	0.000957679	0.22809	ENSG00000167244	IGF2	3.13726	0.00431556	0.986921
ENSG00000134160	TRPM1	-0.589585	0.00125053	0.293015	ENSG00000132386	SERPINF1	1.91829	2.04957e-05	0.00482204	ENSG00000163874	ZC3H12A	0.718331	0.00858406	0.841801	ENSG00000277639	AC007906.2	1.19555	0.00128182	0.301785	ENSG00000087303	NID2	1.07235	0.000963762	0.22809	ENSG00000286075	AC009412.1	-3.91823	0.0043956	0.986921
ENSG00000182253	SYNM	1.31616	0.00125204	0.293015	ENSG00000065989	PDE4A	1.66422	2.05009e-05	0.00482204	ENSG00000145147	SLIT2	0.723506	0.00983488	0.841801	ENSG00000134258	VTCN1	2.23896	0.00131362	0.301785	ENSG00000084674	APOB	-1.41883	0.000997533	0.22809	ENSG00000100985	MMP9	2.36111	0.00440474	0.986921
ENSG00000242265	PEG10	0.945355	0.00126012	0.293015	ENSG00000154175	ABI3BP	1.68555	2.06007e-05	0.00482204	ENSG00000165124	SVEP1	0.742497	0.0097646	0.841801	ENSG00000215472	RPL17-C18orf32	1.41392	0.00132693	0.301785	ENSG00000182261	NLRP10	-0.752269	0.0010128	0.22809	ENSG00000168779	SHOX2	1.49147	0.00442286	0.986921
ENSG00000153246	PLA2R1	0.597611	0.00129318	0.293015	ENSG00000197635	DPP4	1.59097	2.08536e-05	0.00482204	ENSG00000119508	NR4A3	0.744217	0.00413431	0.841801	ENSG00000163399	ATP1A1	0.917265	0.00133224	0.301785	ENSG00000106333	PCOLCE	0.909288	0.00102238	0.22809	ENSG00000154783	FGD5	0.902874	0.00449117	0.986921
ENSG00000145703	IQGAP2	0.89308	0.00130453	0.293015	ENSG00000162878	PKDCC	1.89455	2.11763e-05	0.00483048	ENSG00000105835	NAMPT	0.750639	0.00737518	0.841801	ENSG00000077942	FBLN1	-0.848973	0.00134563	0.301785	ENSG00000155897	ADCY8	0.989375	0.00104933	0.22809	ENSG00000158747	NBL1	0.875045	0.00451972	0.986921
ENSG00000196091	MYBPC1	1.02072	0.00134257	0.296894	ENSG00000225614	ZNF469	1.90566	2.23226e-05	0.00502407	ENSG00000141682	PMAIP1	0.755663	0.0096811	0.841801	ENSG00000135063	FAM189A2	0.663722	0.00137111	0.303399	ENSG00000184210	DGAT2L6	-2.43113	0.00106101	0.22809	ENSG00000164694	FNDC1	2.0722	0.0045409	0.986921
ENSG00000125398	SOX9	0.956863	0.00135705	0.296894	ENSG00000131711	MAP1B	1.39766	2.28184e-05	0.00506788	ENSG00000102935	ZNF423	0.757633	0.00552459	0.841801	ENSG00000196482	ESRRG	1.73228	0.00142415	0.30479	ENSG00000101955	SRPX	0.919533	0.00106537	0.22809	ENSG00000166341	DCHS1	1.08955	0.00461846	0.986921
ENSG00000141639	MAPK4	1.23931	0.00139942	0.299615	ENSG00000101955	SRPX	1.54566	2.31177e-05	0.00506788	ENSG00000161791	FMNL3	0.758156	0.00548756	0.841801	ENSG00000104332	SFRP1	2.07713	0.00142508	0.30479	ENSG00000154864	PIEZO2	0.82208	0.00107269	0.22809	ENSG00000136011	STAB2	1.33708	0.00489987	0.986921
ENSG00000128849	CGNL1	0.555807	0.00141601	0.299615	ENSG00000161791	FMNL3	1.2154	2.41576e-05	0.0051947	ENSG00000164920	OSR2	0.761337	0.00515636	0.841801	ENSG00000167183	PRR15L	1.16832	0.00143249	0.30479	ENSG00000163975	MELTF	0.786377	0.00107379	0.22809	ENSG00000253293	HOXA10	1.08152	0.00506106	0.986921
ENSG00000133392	MYH11	0.849301	0.00146421	0.300807	ENSG00000164694	FNDC1	3.3221	2.44542e-05	0.0051947	ENSG00000172236	TPSAB1	0.798415	0.00134322	0.841801	ENSG00000138821	SLC39A8	0.735522	0.00150169	0.304947	ENSG00000204020	LIPN	-0.928309	0.00108829	0.22809	ENSG00000153132	CLGN	-0.548069	0.00507234	0.986921
ENSG00000169469	SPRR1B	-0.854201	0.00162746	0.316748	ENSG00000102359	SRPX2	1.57984	2.46194e-05	0.0051947	ENSG00000122778	KIAA1549	0.808178	0.00708188	0.841801	ENSG00000145794	MEGF10	1.91853	0.00154385	0.304947	ENSG00000112320	SOBP	0.945209	0.00110261	0.22809	ENSG00000049540	ELN	1.87803	0.00510148	0.986921
ENSG00000104490	NCALD	1.35304	0.0016649	0.316748	ENSG00000100154	TTC28	1.29431	2.56837e-05	0.00535237	ENSG00000112837	TBX18	0.827047	0.00155762	0.841801	ENSG00000107165	TYRP1	-0.811312	0.00154621	0.304947	ENSG00000170486	KRT72	-0.843375	0.00112196	0.22809	ENSG00000115414	FN1	1.43419	0.0051053	0.986921
ENSG00000135063	FAM189A2	0.507273	0.00166801	0.316748	ENSG00000152377	SPOCK1	1.81266	2.6587e-05	0.00547272	ENSG00000165633	VSTM4	0.832572	0.00124419	0.841801	ENSG00000105647	PIK3R2	-0.840029	0.00156006	0.304947	ENSG00000162817	C1orf115	0.89862	0.00112775	0.22809	ENSG00000159403	C1R	1.41424	0.00520674	0.986921
ENSG00000185274	GALNT17	0.908586	0.00168193	0.316748	ENSG00000119699	TGFB3	1.70622	2.69097e-05	0.00547272	ENSG00000144642	RBMS3	0.839707	0.00944429	0.841801	ENSG00000001626	CFTR	1.5255	0.00156167	0.304947	ENSG00000126233	SLURP1	-0.92842	0.00114643	0.22809	ENSG00000167601	AXL	1.13408	0.00530254	0.986921
ENSG00000163435	ELF3	1.19086	0.00169223	0.316748	ENSG00000106772	PRUNE2	1.70461	2.74436e-05	0.00551486	ENSG00000101230	ISM1	0.842221	0.00519794	0.841801	ENSG00000168079	SCARA5	-0.921523	0.00159855	0.304947	ENSG00000004776	HSPB6	1.1942	0.00114659	0.22809	ENSG00000129009	ISLR	1.76271	0.00534073	0.986921
ENSG00000109436	TBC1D9	0.535086	0.00171602	0.317671	ENSG00000152284	TCF7L1	1.3747	2.85635e-05	0.00567238	ENSG00000158555	GDPD5	0.855027	0.00533027	0.841801	ENSG00000158528	PPP1R9A	1.13344	0.00161151	0.304947	ENSG00000163431	LMOD1	0.747852	0.00118037	0.22809	ENSG00000205795	CYS1	2.13352	0.00535396	0.986921
ENSG00000134901	POGLUT2	0.721818	0.0017545	0.317869	ENSG00000197043	ANXA6	1.15204	2.93103e-05	0.00574071	ENSG00000006652	IFRD1	0.863095	0.00544014	0.841801	ENSG00000159763	PIP	4.08454	0.00161408	0.304947	ENSG00000123342	MMP19	0.968558	0.00120252	0.22809	ENSG00000100312	ACR	1.66867	0.00537542	0.986921
ENSG00000196136	SERPINA3	1.23588	0.00175483	0.317869	ENSG00000161638	ITGA5	1.19214	2.95878e-05	0.00574071	ENSG00000257594	GALNT4	0.863746	0.0054721	0.841801	ENSG00000086548	CEACAM6	1.65465	0.00161448	0.304947	ENSG00000016602	CLCA4	-0.857749	0.00122287	0.22809	ENSG00000162636	FAM102B	0.917473	0.00537637	0.986921
ENSG00000131941	RHPN2	1.53191	0.00179458	0.318302	ENSG00000136010	ALDH1L2	1.43743	3.10359e-05	0.00595325	ENSG00000154736	ADAMTS5	0.903987	0.00411955	0.841801	ENSG00000196074	SYCP2	1.10464	0.00163176	0.304947	ENSG00000130508	PXDN	0.738663	0.00126026	0.22809	ENSG00000158270	COLEC12	1.12122	0.00561531	0.986921
ENSG00000198734	F5	0.772563	0.00179501	0.318302	ENSG00000100626	GALNT16	1.74844	3.16476e-05	0.00600237	ENSG00000099860	GADD45B	0.907163	0.00817431	0.841801	ENSG00000131941	RHPN2	2.12911	0.00165153	0.304947	ENSG00000141469	SLC14A1	1.01399	0.00126493	0.22809	ENSG00000130635	COL5A1	1.53479	0.00567193	0.986921
ENSG00000001626	CFTR	1.09084	0.00182677	0.320513	ENSG00000146592	CREB5	1.2527	3.23311e-05	0.00606389	ENSG00000003989	SLC7A2	0.915423	0.00671079	0.841801	ENSG00000137801	THBS1	0.79871	0.00167142	0.304947	ENSG00000204618	RNF39	-0.835337	0.00126966	0.22809	ENSG00000136010	ALDH1L2	1.05812	0.00575995	0.986921
ENSG00000100505	TRIM9	0.801871	0.00184553	0.320513	ENSG00000184584	TMEM173	1.48589	3.27021e-05	0.00606607	ENSG00000185518	SV2B	0.928033	0.00954155	0.841801	ENSG00000049089	COL9A2	1.40386	0.0016721	0.304947	ENSG00000142623	PADI1	-0.847051	0.00128603	0.22809	ENSG00000179954	SSC5D	2.12542	0.00579744	0.986921
ENSG00000167183	PRR15L	0.850973	0.0019118	0.328048	ENSG00000164659	KIAA1324L	1.47129	3.31624e-05	0.00608459	ENSG00000175556	LONRF3	0.934791	0.00859713	0.841801	ENSG00000174514	MFSD4A	1.43167	0.00169687	0.3061	ENSG00000074370	ATP2A3	1.10078	0.00128751	0.22809	ENSG00000011198	ABHD5	-0.981715	0.00579823	0.986921
ENSG00000086548	CEACAM6	1.16944	0.00192786	0.328048	ENSG00000253293	HOXA10	1.78554	3.38585e-05	0.0061455	ENSG00000079102	RUNX1T1	0.948794	0.000378424	0.75769	ENSG00000104177	MYEF2	1.03378	0.00172567	0.307948	ENSG00000163359	COL6A3	0.945403	0.00128837	0.22809	ENSG00000166033	HTRA1	1.42311	0.00582202	0.986921
ENSG00000152689	RASGRP3	0.500896	0.00200454	0.32844	ENSG00000168542	COL3A1	2.17628	3.4868e-05	0.0062614	ENSG00000189184	PCDH18	0.957118	0.00114384	0.841801	ENSG00000182168	UNC5C	1.83068	0.0017444	0.30798	ENSG00000142552	RCN3	1.10943	0.00128956	0.22809	ENSG00000285283	AL035078.4	1.08974	0.00594237	0.986921
ENSG00000109819	PPARGC1A	1.31438	0.00200802	0.32844	ENSG00000149451	ADAM33	1.97358	3.58625e-05	0.0063722	ENSG00000175130	MARCKSL1	0.974815	0.00824683	0.841801	ENSG00000135111	TBX3	0.768196	0.00182154	0.311065	ENSG00000165507	DEPP1	1.41732	0.00129777	0.22809	ENSG00000185551	NR2F2	1.07079	0.00602773	0.986921
ENSG00000185130	HIST1H2BL	-0.71861	0.00202702	0.32844	ENSG00000170801	HTRA3	1.93217	3.71768e-05	0.00653692	ENSG00000137801	THBS1	0.979251	0.00202849	0.841801	ENSG00000162105	SHANK2	1.92673	0.00183477	0.311065	ENSG00000119699	TGFB3	0.882063	0.00131335	0.22809	ENSG00000106483	SFRP4	7.30727	0.00614069	0.986921
ENSG00000135374	ELF5	1.42721	0.00203679	0.32844	ENSG00000211445	GPX3	1.45046	3.85781e-05	0.00667862	ENSG00000271254	AC240274.1	0.986714	0.00618765	0.841801	ENSG00000131686	CA6	2.35666	0.00185439	0.311065	ENSG00000134955	SLC37A2	-0.85655	0.00132463	0.22809	ENSG00000159763	PIP	-3.42582	0.00619432	0.986921
ENSG00000182621	PLCB1	0.697318	0.00210151	0.32844	ENSG00000148357	HMCN2	1.90479	3.8774e-05	0.00667862	ENSG00000154917	RAB6B	0.987911	0.00932264	0.841801	ENSG00000162817	C1orf115	0.975167	0.00187621	0.311065	ENSG00000167754	KLK5	-1.07359	0.001325	0.22809	ENSG00000165424	ZCCHC24	1.12192	0.00621409	0.986921
ENSG00000113578	FGF1	0.85092	0.00211358	0.32844	ENSG00000163297	ANTXR2	1.4739	4.25489e-05	0.00718441	ENSG00000101605	MYOM1	0.994362	0.0068273	0.841801	ENSG00000103089	FA2H	1.19757	0.00187784	0.311065	ENSG00000101333	PLCB4	0.890838	0.00134569	0.22809	ENSG00000116194	ANGPTL1	1.61918	0.00635776	0.986921
ENSG00000188467	SLC24A5	-0.626037	0.00211584	0.32844	ENSG00000262655	SPON1	1.4294	4.25617e-05	0.00718441	ENSG00000197253	TPSB2	1.0185	0.00298243	0.841801	ENSG00000167614	TTYH1	1.35662	0.00189457	0.311065	ENSG00000167191	GPRC5B	0.760892	0.00135314	0.22809	ENSG00000133063	CHIT1	3.82355	0.0065698	0.986921
ENSG00000186281	GPAT2	1.02299	0.00216968	0.32844	ENSG00000116132	PRRX1	1.99849	4.39127e-05	0.00733908	ENSG00000185905	C16orf54	1.05451	0.00920548	0.841801	ENSG00000242265	PEG10	1.11949	0.00192689	0.311065	ENSG00000164626	KCNK5	0.808233	0.0013564	0.22809	ENSG00000100626	GALNT16	1.24651	0.00666745	0.986921
ENSG00000142910	TINAGL1	0.501334	0.0021719	0.32844	ENSG00000166825	ANPEP	1.61053	4.61642e-05	0.00763285	ENSG00000139182	CLSTN3	1.06911	0.0093885	0.841801	ENSG00000205420	KRT6A	0.764045	0.00193445	0.311065	ENSG00000172915	NBEA	0.889148	0.00138825	0.231158	ENSG00000186994	KANK3	1.18483	0.00670326	0.986921
ENSG00000177694	NAALADL2	0.535104	0.00220452	0.32844	ENSG00000164692	COL1A2	2.15199	4.717e-05	0.00763285	ENSG00000142794	NBPF3	1.07625	0.00121692	0.841801	ENSG00000187775	DNAH17	1.00473	0.00194341	0.311065	ENSG00000173156	RHOD	-0.796771	0.00141584	0.231847	ENSG00000123243	ITIH5	1.17868	0.00688488	0.986921
ENSG00000177602	HASPIN	-0.924294	0.00228373	0.32844	ENSG00000143382	ADAMTSL4	1.61938	4.72861e-05	0.00763285	ENSG00000173114	LRRN3	1.0954	0.00922184	0.841801	ENSG00000185479	KRT6B	1.07744	0.00196015	0.311065	ENSG00000186226	LCE1E	-1.16726	0.00142653	0.231847	ENSG00000163430	FSTL1	1.65738	0.00688741	0.986921
ENSG00000104783	KCNN4	1.38631	0.00230919	0.32844	ENSG00000153071	DAB2	1.60732	4.77871e-05	0.00763285	ENSG00000173068	BNC2	1.11296	0.00269253	0.841801	ENSG00000150995	ITPR1	1.18346	0.00196805	0.311065	ENSG00000185966	LCE3E	-1.26237	0.00143335	0.231847	ENSG00000167779	IGFBP6	2.88431	0.00689488	0.986921
ENSG00000139865	TTC6	1.17229	0.00232976	0.32844	ENSG00000114353	GNAI2	1.10378	4.79314e-05	0.00763285	ENSG00000163606	CD200R1	1.17413	0.00945664	0.841801	ENSG00000155897	ADCY8	3.29568	0.00199027	0.311609	ENSG00000135750	KCNK1	-0.867473	0.00146261	0.232913	ENSG00000020181	ADGRA2	1.14887	0.00691803	0.986921
ENSG00000130038	CRACR2A	1.39176	0.00233686	0.32844	ENSG00000134871	COL4A2	1.52841	4.96411e-05	0.00774556	ENSG00000279041	AC102945.2	1.17462	0.00892416	0.841801	ENSG00000142173	COL6A2	-0.927399	0.00209483	0.324914	ENSG00000104450	SPAG1	-0.783036	0.00150355	0.232913	ENSG00000197256	KANK2	1.03125	0.00700273	0.986921
ENSG00000176293	ZNF135	0.714024	0.00235736	0.32844	ENSG00000134516	DOCK2	1.39241	4.97126e-05	0.00774556	ENSG00000163739	CXCL1	1.20658	0.0087304	0.841801	ENSG00000163485	ADORA1	2.28031	0.00215455	0.328632	ENSG00000066279	ASPM	-0.728797	0.00150979	0.232913	ENSG00000004399	PLXND1	1.0791	0.00711034	0.986921
ENSG00000079385	CEACAM1	1.16929	0.00236107	0.32844	ENSG00000151388	ADAMTS12	1.48245	5.00313e-05	0.00774556	ENSG00000169783	LINGO1	1.21115	0.0027355	0.841801	ENSG00000170153	RNF150	1.07369	0.00220295	0.328632	ENSG00000168497	CAVIN2	1.03102	0.0015251	0.232913	ENSG00000164088	PPM1M	1.01357	0.00716074	0.986921
ENSG00000066279	ASPM	-0.555548	0.00237084	0.32844	ENSG00000176438	SYNE3	1.39516	5.04746e-05	0.00774556	ENSG00000164694	FNDC1	1.21696	0.00831098	0.841801	ENSG00000117983	MUC5B	1.22395	0.00221796	0.328632	ENSG00000110492	MDK	0.991935	0.00153457	0.232913	ENSG00000240184	PCDHGC3	0.827751	0.00731416	0.986921
ENSG00000163485	ADORA1	1.69849	0.00243273	0.32844	ENSG00000176788	BASP1	1.98763	5.11597e-05	0.00777995	ENSG00000144908	ALDH1L1	1.24295	0.00434597	0.841801	ENSG00000139865	TTC6	1.63138	0.00222442	0.328632	ENSG00000104332	SFRP1	1.01978	0.00156621	0.232913	ENSG00000153487	ING1	0.897504	0.0073818	0.986921
ENSG00000151224	MAT1A	-0.570523	0.00246286	0.32844	ENSG00000103855	CD276	1.32401	5.25589e-05	0.00792138	ENSG00000182986	ZNF320	1.25055	0.00212525	0.841801	ENSG00000100994	PYGB	0.590709	0.00225943	0.328632	ENSG00000150995	ITPR1	0.778813	0.00159368	0.232913	ENSG00000174807	CD248	1.7664	0.00741034	0.986921
ENSG00000137642	SORL1	0.570578	0.00249404	0.32844	ENSG00000129038	LOXL1	1.37725	5.46365e-05	0.0080909	ENSG00000222009	BTBD19	1.26679	0.00242292	0.841801	ENSG00000170421	KRT8	1.3321	0.0022603	0.328632	ENSG00000174343	CHRNA9	-1.57701	0.00160995	0.232913	ENSG00000185215	TNFAIP2	0.996539	0.00741815	0.986921
ENSG00000105929	ATP6V0A4	1.48828	0.00254316	0.32844	ENSG00000090539	CHRD	1.6756	5.47646e-05	0.0080909	ENSG00000188176	SMTNL2	1.2775	0.00291672	0.841801	ENSG00000149451	ADAM33	-1.02671	0.00227601	0.328632	ENSG00000150961	SEC24D	0.689375	0.00160995	0.232913	ENSG00000037280	FLT4	0.896833	0.00745012	0.986921
ENSG00000065534	MYLK	0.585827	0.00257089	0.32844	ENSG00000105609	LILRB5	1.79407	5.51217e-05	0.0080909	ENSG00000280035	AC011676.5	1.31561	0.00580189	0.841801	ENSG00000115419	GLS	0.756394	0.00230548	0.328632	ENSG00000167994	RAB3IL1	0.784477	0.0016199	0.232913	ENSG00000118523	CCN2	1.93925	0.00749842	0.986921
ENSG00000163975	MELTF	1.31439	0.00257219	0.32844	ENSG00000107186	MPDZ	1.259	5.6896e-05	0.00827935	ENSG00000125347	IRF1	1.33464	4.90939e-05	0.327625	ENSG00000171533	MAP6	1.08257	0.00231589	0.328632	ENSG00000158220	ESYT3	-0.77818	0.00162789	0.232913	ENSG00000286022	AL121899.2	2.12237	0.00756205	0.986921
ENSG00000184357	HIST1H1B	-0.693738	0.00258146	0.32844	ENSG00000197256	KANK2	1.44069	5.76553e-05	0.00831813	ENSG00000069188	SDK2	1.33857	0.00168676	0.841801	ENSG00000105929	ATP6V0A4	2.11267	0.002319	0.328632	ENSG00000011198	ABHD5	-0.801832	0.00162967	0.232913	ENSG00000124935	SCGB1D2	-2.54292	0.00762553	0.986921
ENSG00000006210	CX3CL1	0.612916	0.00262128	0.32844	ENSG00000171310	CHST11	1.54637	5.97965e-05	0.00855394	ENSG00000108823	SGCA	1.37196	0.00402253	0.841801	ENSG00000078098	FAP	-1.20349	0.00234987	0.328632	ENSG00000182636	NDN	0.861118	0.00163869	0.232913	ENSG00000159674	SPON2	1.35884	0.00764541	0.986921
ENSG00000077092	RARB	0.967865	0.00263112	0.32844	ENSG00000123146	ADGRE5	1.31001	6.12907e-05	0.00857972	ENSG00000112149	CD83	1.41053	0.00166404	0.841801	ENSG00000155850	SLC26A2	1.4569	0.00236735	0.328632	ENSG00000185664	PMEL	-0.903904	0.00165246	0.232913	ENSG00000136378	ADAMTS7	1.82663	0.00779919	0.986921
ENSG00000115112	TFCP2L1	0.768274	0.00264315	0.32844	ENSG00000111252	SH2B3	1.48512	6.13667e-05	0.00857972	ENSG00000150051	MKX	1.41118	0.00977795	0.841801	ENSG00000006468	ETV1	1.48955	0.00238939	0.328632	ENSG00000197506	SLC28A3	-0.855812	0.00168165	0.232913	ENSG00000187391	MAGI2	0.889058	0.00781416	0.986921
ENSG00000118520	ARG1	-0.526982	0.0026464	0.32844	ENSG00000166147	FBN1	1.98232	6.15015e-05	0.00857972	ENSG00000125538	IL1B	1.4293	0.00639899	0.841801	ENSG00000163975	MELTF	1.91761	0.00239829	0.328632	ENSG00000183580	FBXL7	0.774543	0.00168228	0.232913	ENSG00000183722	LHFPL6	1.36662	0.0078295	0.986921
ENSG00000148773	MKI67	-0.590073	0.00265178	0.32844	ENSG00000164932	CTHRC1	2.00298	6.23341e-05	0.0086088	ENSG00000071246	VASH1	1.4334	0.00609046	0.841801	ENSG00000165621	OXGR1	1.71476	0.00241583	0.328632	ENSG00000188611	ASAH2	1.91948	0.00170253	0.232913	ENSG00000132386	SERPINF1	1.3041	0.00787906	0.986921
ENSG00000163072	NOSTRIN	0.903124	0.00265976	0.32844	ENSG00000101160	CTSZ	1.49954	6.273e-05	0.0086088	ENSG00000139292	LGR5	1.4443	0.00107796	0.841801	ENSG00000007062	PROM1	2.22612	0.00244502	0.329899	ENSG00000196754	S100A2	-1.04332	0.00171353	0.232913	ENSG00000169604	ANTXR1	0.937226	0.00791078	0.986921
ENSG00000180626	ZNF594	0.553024	0.00266631	0.32844	ENSG00000183160	TMEM119	1.67113	6.51517e-05	0.00881026	ENSG00000182168	UNC5C	1.45174	0.00961425	0.841801	ENSG00000144278	GALNT13	-1.38733	0.00256397	0.340795	ENSG00000158373	HIST1H2BD	-0.72138	0.00173201	0.232913	ENSG00000188611	ASAH2	2.26424	0.00793394	0.986921
ENSG00000156284	CLDN8	0.962183	0.00268009	0.32844	ENSG00000154736	ADAMTS5	1.67075	6.56347e-05	0.00881026	ENSG00000279637	AC018445.3	1.46477	0.00338581	0.841801	ENSG00000035862	TIMP2	-0.750954	0.00257319	0.340795	ENSG00000106809	OGN	1.96225	0.0017377	0.232913	ENSG00000196159	FAT4	1.03462	0.00796902	0.986921
ENSG00000114805	PLCH1	0.987097	0.00269795	0.32844	ENSG00000189320	FAM180A	1.61265	6.57638e-05	0.00881026	ENSG00000172901	LVRN	1.47948	0.00218186	0.841801	ENSG00000168477	TNXB	-1.13358	0.00258738	0.340795	ENSG00000175899	A2M	0.734714	0.00175924	0.232913	ENSG00000077782	FGFR1	1.133	0.00804039	0.986921
ENSG00000163399	ATP1A1	0.634397	0.00271328	0.32844	ENSG00000198542	ITGBL1	1.56641	6.63171e-05	0.00881442	ENSG00000184905	TCEAL2	1.49024	0.00214769	0.841801	ENSG00000214128	TMEM213	1.40781	0.00272121	0.354711	ENSG00000272741	AC069257.3	1.72588	0.00177236	0.232913	ENSG00000237289	CKMT1B	-0.852658	0.00824817	0.986921
ENSG00000138772	ANXA3	0.940397	0.00274767	0.32844	ENSG00000151892	GFRA1	1.18116	6.78984e-05	0.00892008	ENSG00000124935	SCGB1D2	1.52419	0.003985	0.841801	ENSG00000095203	EPB41L4B	0.867797	0.00275078	0.354711	ENSG00000158786	PLA2G2F	-0.867327	0.00178397	0.232913	ENSG00000165507	DEPP1	1.44379	0.00830045	0.986921
ENSG00000254959	INMT-MINDY4	1.49368	0.00276418	0.32844	ENSG00000100055	CYTH4	1.42491	6.81689e-05	0.00892008	ENSG00000073756	PTGS2	1.53303	0.0034328	0.841801	ENSG00000198947	DMD	0.783872	0.0027618	0.354711	ENSG00000177409	SAMD9L	0.818839	0.00179497	0.232913	ENSG00000267281	ATF7-NPFF	1.41998	0.00841173	0.986921
ENSG00000110492	MDK	0.932418	0.00276852	0.32844	ENSG00000166341	DCHS1	1.54068	6.93218e-05	0.00894581	ENSG00000215472	RPL17-C18orf32	1.54095	0.00557758	0.841801	ENSG00000169469	SPRR1B	-0.766432	0.00278143	0.354711	ENSG00000166819	PLIN1	1.63015	0.00182195	0.232913	ENSG00000280304	AC104260.2	1.35708	0.00846817	0.986921
ENSG00000163083	INHBB	0.540183	0.00282082	0.328728	ENSG00000113657	DPYSL3	1.60648	6.98023e-05	0.00894581	ENSG00000184557	SOCS3	1.56803	4.86799e-05	0.327625	ENSG00000170525	PFKFB3	0.609462	0.0027999	0.354711	ENSG00000244693	CTAGE8	-1.02334	0.00182444	0.232913	ENSG00000197822	OCLN	-0.695006	0.00854815	0.986921
ENSG00000109063	MYH3	0.65704	0.00283198	0.328728	ENSG00000122870	BICC1	1.5314	6.99554e-05	0.00894581	ENSG00000166664	CHRFAM7A	1.58141	0.00183044	0.841801	ENSG00000115616	SLC9A2	1.62836	0.0028799	0.357588	ENSG00000268350	FAM156A	-0.866448	0.00185091	0.232913	ENSG00000135074	ADAM19	1.29531	0.00857209	0.986921
ENSG00000010438	PRSS3	-0.695609	0.00288248	0.328728	ENSG00000020577	SAMD4A	1.06072	7.08103e-05	0.00898706	ENSG00000099954	CECR2	1.59308	0.00762381	0.841801	ENSG00000049540	ELN	-0.779601	0.00289521	0.357588	ENSG00000151725	CENPU	-0.752881	0.00185894	0.232913	ENSG00000167191	GPRC5B	0.838781	0.00858543	0.986921
ENSG00000169515	CCDC8	0.759091	0.00290363	0.328728	ENSG00000101335	MYL9	1.50719	7.17089e-05	0.00903318	ENSG00000074047	GLI2	1.62384	0.00176877	0.841801	ENSG00000095917	TPSD1	-1.41479	0.00290759	0.357588	ENSG00000186207	LCE5A	-1.00616	0.00186626	0.232913	ENSG00000211751	TRBC1	0.897172	0.00862569	0.986921
ENSG00000273703	HIST1H2BM	-0.83176	0.00297842	0.332281	ENSG00000079308	TNS1	1.39646	7.29086e-05	0.00911627	ENSG00000251493	FOXD1	1.66754	0.00813791	0.841801	ENSG00000197915	HRNR	-2.59746	0.00292522	0.357588	ENSG00000130032	PRRG3	0.872754	0.0018701	0.232913	ENSG00000169946	ZFPM2	0.88432	0.00864816	0.986921
ENSG00000101412	E2F1	-0.702379	0.00300491	0.333031	ENSG00000197766	CFD	1.83602	7.38177e-05	0.00912975	ENSG00000133937	GSC	1.68437	0.00698661	0.841801	ENSG00000196090	PTPRT	1.16468	0.00293034	0.357588	ENSG00000180667	YOD1	-0.792252	0.00190333	0.232913	ENSG00000121769	FABP3	2.15812	0.00877512	0.986921
ENSG00000171126	KCNG3	-0.799066	0.00306382	0.336664	ENSG00000166402	TUB	1.24831	7.49574e-05	0.00912975	ENSG00000256966	AL513165.2	1.71578	0.00985795	0.841801	ENSG00000131781	FMO5	0.689949	0.00295841	0.358378	ENSG00000117707	PROX1	1.07128	0.00192522	0.232913	ENSG00000124143	ARHGAP40	-0.843702	0.00879821	0.986921
ENSG00000007062	PROM1	1.65734	0.00310261	0.337203	ENSG00000184371	CSF1	1.58303	7.52337e-05	0.00912975	ENSG00000152092	ASTN1	1.71845	0.00206602	0.841801	ENSG00000171617	ENC1	0.608151	0.00301786	0.361668	ENSG00000276368	HIST1H2AJ	-0.88234	0.00193932	0.232913	ENSG00000178764	ZHX2	0.805658	0.00882035	0.986921
ENSG00000171124	FUT3	-0.964285	0.00317569	0.339964	ENSG00000135636	DYSF	1.22308	7.539e-05	0.00912975	ENSG00000173262	SLC2A14	1.72511	0.00338918	0.841801	ENSG00000177685	CRACR2B	1.46121	0.00302915	0.361668	ENSG00000138271	GPR87	-0.771944	0.00195532	0.232913	ENSG00000118194	TNNT2	-0.817635	0.00888038	0.986921
ENSG00000081803	CADPS2	0.522527	0.00319359	0.339964	ENSG00000239697	TNFSF12	1.2969	7.57655e-05	0.00912975	ENSG00000122877	EGR2	1.73968	0.000816592	0.75769	ENSG00000134755	DSC2	0.597809	0.00306252	0.36304	ENSG00000142871	CCN1	1.10928	0.00195569	0.232913	ENSG00000213722	DDAH2	0.720834	0.00889042	0.986921
ENSG00000172551	MUCL1	1.68339	0.0032137	0.339964	ENSG00000135862	LAMC1	1.17183	7.62616e-05	0.00912975	ENSG00000000005	TNMD	1.84561	0.00734242	0.841801	ENSG00000169908	TM4SF1	0.845986	0.00321654	0.376287	ENSG00000136859	ANGPTL2	0.846442	0.00195918	0.232913	ENSG00000100196	KDELR3	1.48236	0.00894367	0.986921
ENSG00000159167	STC1	1.02205	0.00322891	0.339964	ENSG00000223953	C1QTNF5	1.96678	7.75831e-05	0.00915683	ENSG00000180730	SHISA2	1.99189	0.00407754	0.841801	ENSG00000168140	VASN	-0.782493	0.00321962	0.376287	ENSG00000185532	PRKG1	0.689931	0.00196713	0.232913	ENSG00000143344	RGL1	0.822728	0.00915967	0.986921
ENSG00000116299	KIAA1324	1.39897	0.00327198	0.340372	ENSG00000214063	TSPAN4	1.17934	7.7842e-05	0.00915683	ENSG00000052850	ALX4	2.0457	0.0022385	0.841801	ENSG00000079841	RIMS1	2.11001	0.00330318	0.383354	ENSG00000176907	TCIM	1.18477	0.00197366	0.232913	ENSG00000177409	SAMD9L	1.0176	0.00925796	0.986921
ENSG00000112699	GMDS	0.538768	0.00327319	0.340372	ENSG00000136717	BIN1	1.44475	7.81152e-05	0.00915683	ENSG00000175592	FOSL1	2.06078	0.000715615	0.75769	ENSG00000042832	TG	1.1136	0.0033495	0.385903	ENSG00000131773	KHDRBS3	0.929767	0.0019839	0.232913	ENSG00000249158	PCDHA11	1.04785	0.00930947	0.986921
ENSG00000125851	PCSK2	-0.546445	0.00338543	0.349051	ENSG00000113721	PDGFRB	1.85447	7.88298e-05	0.00917687	ENSG00000258555	SPECC1L-ADORA2A	2.12964	0.00045075	0.75769	ENSG00000273542	HIST1H4K	-0.815054	0.00337165	0.385903	ENSG00000117122	MFAP2	0.923132	0.00198848	0.232913	ENSG00000010327	STAB1	1.64128	0.00946134	0.986921
ENSG00000171195	MUC7	1.64902	0.00341203	0.349051	ENSG00000198848	CES1	1.4379	8.03029e-05	0.00928434	ENSG00000178919	FOXE1	2.87084	0.00154655	0.841801	ENSG00000183474	GTF2H2C	0.699681	0.00341505	0.388193	ENSG00000005249	PRKAR2B	0.938496	0.00202852	0.234822	ENSG00000267426	AC087289.3	-2.70379	0.00950265	0.986921
ENSG00000163993	S100P	1.16157	0.00341881	0.349051	ENSG00000141753	IGFBP4	1.83526	8.10165e-05	0.00930311	ENSG00000175065	DSG4	3.13288	0.00950769	0.841801	ENSG00000171345	KRT19	1.94005	0.00344892	0.389376	ENSG00000112782	CLIC5	1.13581	0.00203294	0.234822	ENSG00000079308	TNS1	0.822462	0.00963024	0.986921
ENSG00000120251	GRIA2	1.5152	0.00348128	0.351753	ENSG00000091656	ZFHX4	2.49029	8.55398e-05	0.00964943	ENSG00000060718	COL11A1	3.21204	0.00522501	0.841801	ENSG00000124664	SPDEF	2.48713	0.00348727	0.391046	ENSG00000135447	PPP1R1A	1.31177	0.0020541	0.234822	ENSG00000024422	EHD2	0.946579	0.00968901	0.986921
ENSG00000138378	STAT4	0.769785	0.00352462	0.351753	ENSG00000125844	RRBP1	1.04425	8.61824e-05	0.00964943	ENSG00000171819	ANGPTL7	3.32059	0.00761803	0.841801	ENSG00000087116	ADAMTS2	-1.0018	0.00353051	0.393237	ENSG00000197641	SERPINB13	-0.731032	0.00206814	0.234822	ENSG00000125810	CD93	0.866852	0.00975105	0.986921
ENSG00000118785	SPP1	1.86488	0.00353129	0.351753	ENSG00000108797	CNTNAP1	1.71062	8.62464e-05	0.00964943	ENSG00000197079	KRT35	3.90162	0.00608121	0.841801	ENSG00000100626	GALNT16	-0.982157	0.00356728	0.394684	ENSG00000151117	TMEM86A	-0.957552	0.00208041	0.234822	ENSG00000079102	RUNX1T1	0.721386	0.00983433	0.986921
ENSG00000136944	LMX1B	0.576196	0.00361359	0.351753	ENSG00000174099	MSRB3	1.34311	8.6319e-05	0.00964943	ENSG00000161850	KRT82	3.9838	0.00862364	0.841801	ENSG00000185274	GALNT17	1.24284	0.00363235	0.395492	ENSG00000189334	S100A14	-0.762787	0.00214557	0.234822	ENSG00000165801	ARHGEF40	0.769652	0.00994224	0.986921
ENSG00000158186	MRAS	0.831593	0.00362369	0.351753	ENSG00000012171	SEMA3B	1.79363	8.79368e-05	0.00976561	ENSG00000108759	KRT32	4.09551	0.00297747	0.841801	ENSG00000103855	CD276	-0.667403	0.00363338	0.395492	ENSG00000173930	SLCO4C1	-1.53859	0.00215105	0.234822
ENSG00000196482	ESRRG	1.15537	0.003624	0.351753	ENSG00000116962	NID1	1.64169	8.99475e-05	0.00988697	ENSG00000173908	KRT28	4.26782	0.00695531	0.841801	ENSG00000134769	DTNA	1.08004	0.00368384	0.395492	ENSG00000137077	CCL21	0.979277	0.00215133	0.234822
ENSG00000074219	TEAD2	0.511589	0.00364077	0.351753	ENSG00000271601	LIX1L	1.19744	9.0201e-05	0.00988697	ENSG00000170484	KRT74	4.34359	0.00697135	0.841801	ENSG00000097007	ABL1	-0.523697	0.00368597	0.395492	ENSG00000010932	FMO1	1.23986	0.00217636	0.234822
ENSG00000124116	WFDC3	0.833009	0.00365409	0.351753	ENSG00000154864	PIEZO2	2.09803	9.22395e-05	0.0100452	ENSG00000205186	FABP9	4.58835	0.006338	0.841801	ENSG00000100968	NFATC4	-0.953336	0.0037179	0.395492	ENSG00000065054	SLC9A3R2	0.681175	0.00217797	0.234822
ENSG00000135960	EDAR	0.694854	0.00380078	0.358998	ENSG00000118785	SPP1	4.02259	9.36295e-05	0.0101312	ENSG00000171446	KRT27	5.07244	0.00531094	0.841801	ENSG00000162576	MXRA8	-0.910797	0.00373805	0.395492	ENSG00000104055	TGM5	-0.717522	0.00221447	0.234822
ENSG00000088992	TESC	1.26624	0.00380536	0.358998	ENSG00000139182	CLSTN3	1.16392	9.47933e-05	0.0101918	ENSG00000203783	PRR9	5.31886	0.00361307	0.841801	ENSG00000139174	PRICKLE1	0.763396	0.0037414	0.395492	ENSG00000126778	SIX1	1.39289	0.00222295	0.234822
ENSG00000170421	KRT8	0.933338	0.00382888	0.358998	ENSG00000166813	KIF7	1.37044	9.69669e-05	0.0102934	ENSG00000135443	KRT85	5.82188	0.0038721	0.841801	ENSG00000198840	MT-ND3	0.59779	0.0038049	0.397154	ENSG00000170542	SERPINB9	1.00505	0.00222934	0.234822
ENSG00000163879	DNALI1	0.890394	0.00395135	0.36236	ENSG00000130429	ARPC1B	1.10703	9.70777e-05	0.0102934	ENSG00000182601	HS3ST4	6.35432	0.00663695	0.841801	ENSG00000171195	MUC7	2.29732	0.00380498	0.397154	ENSG00000197191	CYSRT1	-0.729603	0.00223026	0.234822
ENSG00000185737	NRG3	1.39915	0.00395567	0.36236	ENSG00000088827	SIGLEC1	1.96317	9.75682e-05	0.0102934	ENSG00000159450	TCHH	6.47945	0.00409311	0.841801	ENSG00000186340	THBS2	-0.837675	0.00387751	0.402194	ENSG00000070731	ST6GALNAC2	-0.738836	0.00223526	0.234822
ENSG00000137942	FNBP1L	0.55755	0.00398761	0.363109	ENSG00000143515	ATP8B2	1.23293	0.000101219	0.0103138	ENSG00000139648	KRT71	6.49103	0.00360338	0.841801	ENSG00000011028	MRC2	-0.505068	0.00392131	0.402823	ENSG00000159403	C1R	0.68491	0.00225049	0.234822
ENSG00000138771	SHROOM3	0.780187	0.00409611	0.366759	ENSG00000092607	TBX15	1.49456	0.000101303	0.0103138	ENSG00000204897	KRT25	6.51441	0.00731204	0.841801	ENSG00000214967	NPIPA7	1.15008	0.00393211	0.402823	ENSG00000179144	GIMAP7	0.952403	0.00225625	0.234822
ENSG00000169429	CXCL8	1.31864	0.00417308	0.366759	ENSG00000091831	ESR1	1.48078	0.000101368	0.0103138						ENSG00000172915	NBEA	0.97293	0.00397552	0.404771	ENSG00000124635	HIST1H2BJ	-0.879913	0.0022696	0.234822
ENSG00000174145	NWD2	-0.686246	0.00417896	0.366759	ENSG00000144891	AGTR1	1.97519	0.000101474	0.0103138						ENSG00000130038	CRACR2A	1.91766	0.00407217	0.412084	ENSG00000181885	CLDN7	1.14464	0.00227383	0.234822
ENSG00000164199	ADGRV1	0.724351	0.00418008	0.366759	ENSG00000142798	HSPG2	1.40904	0.000101964	0.0103138						ENSG00000203837	PNLIPRP3	0.965786	0.00414673	0.416878	ENSG00000183778	B3GALT5	0.843558	0.0022813	0.234822
ENSG00000167614	TTYH1	0.878518	0.00423085	0.368508	ENSG00000169554	ZEB2	1.37921	0.00010265	0.0103138						ENSG00000134240	HMGCS2	1.51171	0.00416978	0.416878	ENSG00000203786	KPRP	-0.763034	0.00233597	0.236598
ENSG00000108602	ALDH3A1	-0.615289	0.00424377	0.368508	ENSG00000159403	C1R	1.76171	0.000103071	0.0103138						ENSG00000130147	SH3BP4	0.516904	0.00423843	0.417083	ENSG00000137809	ITGA11	0.784986	0.00235298	0.236598
ENSG00000167608	TMC4	1.04879	0.00432829	0.37392	ENSG00000184347	SLIT3	1.65659	0.000103243	0.0103138						ENSG00000128422	KRT17	0.563118	0.0042949	0.417083	ENSG00000087116	ADAMTS2	0.92774	0.0023597	0.236598
ENSG00000046604	DSG2	0.914496	0.00436959	0.373954	ENSG00000164294	GPX8	1.37424	0.00010326	0.0103138						ENSG00000175130	MARCKSL1	0.725051	0.00431697	0.417083	ENSG00000165092	ALDH1A1	0.774049	0.00236899	0.236598
ENSG00000112782	CLIC5	0.794136	0.00437308	0.373954	ENSG00000003989	SLC7A2	1.08581	0.000105156	0.0104291						ENSG00000117115	PADI2	2.1986	0.00431728	0.417083	ENSG00000111859	NEDD9	0.65887	0.00237143	0.236598
ENSG00000174371	EXO1	-0.728384	0.00450098	0.381023	ENSG00000090006	LTBP4	1.37244	0.000106244	0.0104291						ENSG00000182621	PLCB1	0.84249	0.00431845	0.417083	ENSG00000276023	DUSP14	-0.660196	0.00239445	0.236598
ENSG00000176533	GNG7	0.733864	0.00458184	0.381219	ENSG00000135318	NT5E	1.56717	0.000106588	0.0104291						ENSG00000285897	AC004687.2	-2.40461	0.00433251	0.417083	ENSG00000099998	GGT5	0.853195	0.00240067	0.236598
ENSG00000111057	KRT18	1.14944	0.00459531	0.381219	ENSG00000082196	C1QTNF3	1.18223	0.000107553	0.0104291						ENSG00000163072	NOSTRIN	1.183	0.00436108	0.417083	ENSG00000088386	SLC15A1	-1.2269	0.00241	0.236598
ENSG00000203811	HIST2H3C	-0.617974	0.00461645	0.381219	ENSG00000198795	ZNF521	1.1963	0.000107661	0.0104291						ENSG00000136999	CCN3	0.881261	0.00437289	0.417083	ENSG00000117643	MAN1C1	0.652592	0.00243749	0.237162
ENSG00000203852	HIST2H3A	-0.617974	0.00461645	0.381219	ENSG00000162733	DDR2	1.6654	0.000108122	0.0104291						ENSG00000278139	AL358075.4	1.43894	0.00444883	0.418363	ENSG00000174371	EXO1	-1.05465	0.00244367	0.237162
ENSG00000138735	PDE5A	0.689925	0.00470124	0.384452	ENSG00000197253	TPSB2	1.98279	0.000108988	0.0104529						ENSG00000124116	WFDC3	1.14961	0.0044556	0.418363	ENSG00000101938	CHRDL1	0.986625	0.00248711	0.239281
ENSG00000198947	DMD	0.601417	0.00477276	0.384699	ENSG00000104093	DMXL2	1.07858	0.00011084	0.0105705						ENSG00000240184	PCDHGC3	-0.505871	0.00446249	0.418363	ENSG00000134874	DZIP1	0.814592	0.00250682	0.239281
ENSG00000182168	UNC5C	1.34898	0.00480282	0.385278	ENSG00000188508	KRTDAP	-1.61865	0.00011242	0.0106277						ENSG00000146072	TNFRSF21	-0.902472	0.00448714	0.418363	ENSG00000172986	GXYLT2	0.831754	0.00250778	0.239281
ENSG00000076716	GPC4	0.595343	0.00493804	0.390322	ENSG00000108821	COL1A1	2.61355	0.000112698	0.0106277						ENSG00000105388	CEACAM5	1.1947	0.00454317	0.419709	ENSG00000178776	C5orf46	-0.891371	0.00255974	0.242875
ENSG00000197903	HIST1H2BK	-0.534252	0.00494991	0.390322	ENSG00000187498	COL4A1	1.63553	0.000114097	0.0106998						ENSG00000109610	SOD3	-0.766591	0.00456522	0.419709	ENSG00000164741	DLC1	0.72916	0.00259556	0.243957
ENSG00000188959	C9orf152	0.647014	0.00497505	0.390322	ENSG00000164741	DLC1	1.35471	0.000115166	0.0107252						ENSG00000257594	GALNT4	0.742706	0.00457745	0.419709	ENSG00000182253	SYNM	0.834649	0.00262036	0.243957
ENSG00000129646	QRICH2	0.703002	0.00497776	0.390322	ENSG00000204131	NHSL2	1.12563	0.000115639	0.0107252						ENSG00000165215	CLDN3	1.44505	0.00464836	0.423869	ENSG00000162878	PKDCC	0.829161	0.0026251	0.243957
ENSG00000134258	VTCN1	1.47203	0.00505617	0.394335	ENSG00000109610	SOD3	1.56339	0.000116718	0.0107355						ENSG00000073756	PTGS2	0.781505	0.00470545	0.42673	ENSG00000282988	AL031777.3	-0.855734	0.00263169	0.243957
ENSG00000172461	FUT9	1.02712	0.0051193	0.395361	ENSG00000172638	EFEMP2	1.41351	0.000117022	0.0107355						ENSG00000186480	INSIG1	0.593414	0.0047562	0.428988	ENSG00000184584	TMEM173	0.695064	0.00265031	0.243957
ENSG00000107796	ACTA2	0.572227	0.00522327	0.398151	ENSG00000168056	LTBP3	1.44108	0.000119929	0.0109428						ENSG00000172927	MYEOV	1.02351	0.00479162	0.429847	ENSG00000036672	USP2	-0.661934	0.00265732	0.243957
ENSG00000165304	MELK	-0.708442	0.00533917	0.403513	ENSG00000266524	GDF10	2.10213	0.000120979	0.0109792						ENSG00000135333	EPHA7	2.15487	0.00482083	0.430143	ENSG00000121361	KCNJ8	0.984259	0.00267169	0.243957
ENSG00000158286	RNF207	0.849145	0.00536317	0.403513	ENSG00000185551	NR2F2	1.46129	0.000122403	0.0109987						ENSG00000129422	MTUS1	0.616189	0.00488662	0.433681	ENSG00000170962	PDGFD	0.741019	0.00268877	0.244203
ENSG00000204805	AL391987.2	0.631002	0.00536548	0.403513	ENSG00000198771	RCSD1	1.30107	0.000122497	0.0109987						ENSG00000153132	CLGN	1.43779	0.00498426	0.439994	ENSG00000135443	KRT85	1.06236	0.00272461	0.245169
ENSG00000182600	SNORC	0.941721	0.00541887	0.404164	ENSG00000115993	TRAK2	1.04054	0.000123527	0.0110325						ENSG00000157152	SYN2	1.45834	0.00507634	0.443229	ENSG00000162545	CAMK2N1	0.787247	0.00274285	0.245169
ENSG00000162747	FCGR3B	-0.739563	0.00542213	0.404164	ENSG00000165124	SVEP1	1.593	0.000124485	0.0110595						ENSG00000224712	NPIPA3	-1.52669	0.00510103	0.443229	ENSG00000109255	NMU	-0.796905	0.00274635	0.245169
ENSG00000109586	GALNT7	0.963819	0.00563677	0.415548	ENSG00000106976	DNM1	1.39548	0.000125825	0.011063						ENSG00000138101	DTNB	0.854347	0.00514782	0.443852	ENSG00000105929	ATP6V0A4	0.908053	0.00275714	0.245169
ENSG00000189334	S100A14	-0.502696	0.00564885	0.415548	ENSG00000141338	ABCA8	1.61313	0.000125836	0.011063						ENSG00000103460	TOX3	1.38814	0.00516724	0.443852	ENSG00000159674	SPON2	0.78085	0.00280804	0.245525
ENSG00000267360	AC012309.1	0.851297	0.00573308	0.416873	ENSG00000166482	MFAP4	1.59971	0.000128103	0.0111571						ENSG00000236699	ARHGEF38	1.94024	0.00521825	0.443852	ENSG00000181652	ATG9B	-1.25722	0.00281401	0.245525
ENSG00000104237	RP1	0.669712	0.00578746	0.418436	ENSG00000168916	ZNF608	1.01473	0.000128554	0.0111571						ENSG00000181885	CLDN7	1.49085	0.00524083	0.443852	ENSG00000131969	ABHD12B	-0.905381	0.00281732	0.245525
ENSG00000198300	PEG3	0.641282	0.00590617	0.422164	ENSG00000163815	CLEC3B	1.43035	0.000128889	0.0111571						ENSG00000167608	TMC4	1.40041	0.00528641	0.443852	ENSG00000159216	RUNX1	0.656997	0.00283408	0.245525
ENSG00000184368	MAP7D2	-0.679835	0.00591421	0.422164	ENSG00000115232	ITGA4	1.38678	0.000133254	0.0114761						ENSG00000276430	FAM25C	-1.64085	0.0053178	0.443852	ENSG00000132975	GPR12	0.847136	0.00287285	0.245525
ENSG00000100625	SIX4	0.884065	0.00595474	0.423264	ENSG00000146555	SDK1	1.70354	0.000134594	0.0114819						ENSG00000258555	SPECC1L-ADORA2A	1.40513	0.00532216	0.443852	ENSG00000151388	ADAMTS12	0.734252	0.00290576	0.245525
ENSG00000049759	NEDD4L	0.591344	0.00602978	0.425108	ENSG00000174059	CD34	1.21731	0.000134681	0.0114819						ENSG00000162747	FCGR3B	-0.95137	0.00541342	0.449205	ENSG00000143341	HMCN1	0.874288	0.00291005	0.245525
ENSG00000153132	CLGN	1.16013	0.00605409	0.425108	ENSG00000077420	APBB1IP	1.75381	0.000136698	0.0115953						ENSG00000141449	GREB1L	0.90471	0.00547049	0.451683	ENSG00000173239	LIPM	-0.688769	0.00291321	0.245525
ENSG00000177606	JUN	0.681274	0.00608515	0.425108	ENSG00000112137	PHACTR1	1.1283	0.00014046	0.0118548						ENSG00000137942	FNBP1L	0.759479	0.00557857	0.458327	ENSG00000283663	AC008687.8	-1.44382	0.00292391	0.245525
ENSG00000169908	TM4SF1	0.693061	0.00609339	0.425108	ENSG00000197594	ENPP1	1.49035	0.000141422	0.0118766						ENSG00000123384	LRP1	-0.608645	0.00565371	0.459946	ENSG00000176928	GCNT4	-0.89869	0.00294658	0.245525
ENSG00000117115	PADI2	1.47513	0.00623381	0.428631	ENSG00000171451	DSEL	1.34491	0.000148527	0.0124115						ENSG00000138378	STAT4	0.952433	0.00571456	0.462628	ENSG00000147689	FAM83A	-0.784126	0.00294858	0.245525
ENSG00000115419	GLS	0.61602	0.00628124	0.430137	ENSG00000197496	SLC2A10	1.20786	0.000150116	0.0124457						ENSG00000176387	HSD11B2	0.78506	0.00575213	0.463409	ENSG00000167769	ACER1	-1.01787	0.0029794	0.245525
ENSG00000066382	MPPED2	0.59513	0.00637002	0.430407	ENSG00000168016	TRANK1	1.53594	0.00015041	0.0124457						ENSG00000112379	ARFGEF3	0.911789	0.00594105	0.476317	ENSG00000073712	FERMT2	0.788726	0.00299433	0.245525
ENSG00000173156	RHOD	-0.504927	0.00640346	0.430407	ENSG00000271254	AC240274.1	1.28498	0.000151871	0.0125053						ENSG00000120896	SORBS3	-0.587245	0.00611175	0.476944	ENSG00000143882	ATP6V1C2	-0.633376	0.0030173	0.245525
ENSG00000162105	SHANK2	1.19274	0.0064086	0.430407	ENSG00000111799	COL12A1	1.75657	0.000152809	0.0125214						ENSG00000162409	PRKAA2	1.09997	0.00613446	0.476944	ENSG00000109819	PPARGC1A	0.652087	0.00303122	0.245525
ENSG00000143153	ATP1B1	0.943525	0.00642808	0.430407	ENSG00000087303	NID2	1.91507	0.000154948	0.0126354						ENSG00000174348	PODN	-0.622642	0.006145	0.476944	ENSG00000112494	UNC93A	-0.745391	0.00303922	0.245525
ENSG00000153162	BMP6	0.676479	0.00643636	0.430407	ENSG00000111450	STX2	1.27525	0.000156751	0.0126931						ENSG00000285283	AL035078.4	-0.58317	0.00616137	0.476944	ENSG00000184232	OAF	0.708014	0.00305575	0.245525
ENSG00000196284	SUPT3H	0.535769	0.00643848	0.430407	ENSG00000123243	ITIH5	1.68805	0.000159745	0.0126931						ENSG00000261857	MIA	1.10834	0.00618157	0.476944	ENSG00000175121	WFDC5	-0.803239	0.00307244	0.245525
ENSG00000183569	SERHL2	1.24029	0.00656343	0.43216	ENSG00000205076	LGALS7	-2.286	0.000160242	0.0126931						ENSG00000161634	DCD	4.03918	0.00621429	0.476944	ENSG00000197953	AADACL2	-0.676907	0.00307489	0.245525
ENSG00000138101	DTNB	0.577641	0.00659406	0.43216	ENSG00000132622	HSPA12B	1.73215	0.000160463	0.0126931						ENSG00000134873	CLDN10	1.92988	0.00622261	0.476944	ENSG00000278139	AL358075.4	1.59216	0.00310248	0.245525
ENSG00000138180	CEP55	-0.564593	0.00659836	0.43216	ENSG00000177363	LRRN4CL	1.28746	0.000161926	0.0126931						ENSG00000161298	ZNF382	0.713043	0.00623784	0.476944	ENSG00000138336	TET1	0.634728	0.00312852	0.245525
ENSG00000122778	KIAA1549	0.596912	0.00665504	0.43216	ENSG00000100985	MMP9	2.5158	0.00016202	0.0126931						ENSG00000135480	KRT7	2.8521	0.00626285	0.476944	ENSG00000164318	EGFLAM	0.981214	0.00312907	0.245525
ENSG00000119888	EPCAM	0.849552	0.00665816	0.43216	ENSG00000114853	ZBTB47	1.37444	0.000163116	0.0126931						ENSG00000197766	CFD	-0.636883	0.00626499	0.476944	ENSG00000273802	HIST1H2BG	-0.766937	0.00313211	0.245525
ENSG00000006468	ETV1	1.08363	0.00668796	0.43216	ENSG00000177374	HIC1	1.80422	0.000163664	0.0126931						ENSG00000109586	GALNT7	1.16548	0.00672971	0.508452	ENSG00000123500	COL10A1	1.20885	0.00313234	0.245525
ENSG00000138606	SHF	0.557882	0.00678117	0.432711	ENSG00000162804	SNED1	1.16541	0.000164376	0.0126931						ENSG00000163520	FBLN2	-0.783029	0.00674015	0.508452	ENSG00000148773	MKI67	-0.752711	0.00314939	0.245525
ENSG00000155850	SLC26A2	1.0049	0.00683761	0.433032	ENSG00000100968	NFATC4	1.63154	0.000164465	0.0126931						ENSG00000182986	ZNF320	0.891156	0.00678397	0.509442	ENSG00000123689	G0S2	1.76538	0.00315047	0.245525
ENSG00000135333	EPHA7	1.57527	0.0069127	0.434514	ENSG00000150961	SEC24D	1.04895	0.000166117	0.0126931						ENSG00000184905	TCEAL2	1.32199	0.00684622	0.51004	ENSG00000172716	SLFN11	0.880623	0.00317328	0.245525
ENSG00000275713	HIST1H2BH	-0.534794	0.00698015	0.434514	ENSG00000091986	CCDC80	1.99637	0.000167081	0.0126931						ENSG00000186281	GPAT2	1.31609	0.00686749	0.51004	ENSG00000167723	TRPV3	-0.697613	0.00319068	0.245525
ENSG00000010319	SEMA3G	0.690959	0.00698998	0.434514	ENSG00000165633	VSTM4	1.19371	0.000167382	0.0126931						ENSG00000003987	MTMR7	1.88636	0.00688412	0.51004	ENSG00000255501	CARD18	-1.11469	0.00319403	0.245525
ENSG00000162409	PRKAA2	0.782668	0.00708878	0.438231	ENSG00000071246	VASH1	1.52061	0.000167451	0.0126931						ENSG00000184347	SLIT3	-0.899343	0.00704159	0.518041	ENSG00000177694	NAALADL2	0.702768	0.00321257	0.245525
ENSG00000196747	HIST1H2AI	-0.512619	0.0071018	0.438231	ENSG00000196843	ARID5A	1.40971	0.000167973	0.0126931						ENSG00000114805	PLCH1	1.30843	0.00705455	0.518041	ENSG00000119912	IDE	-0.720572	0.00321762	0.245525
ENSG00000148735	PLEKHS1	0.87787	0.00726659	0.442654	ENSG00000172716	SLFN11	1.43336	0.000168641	0.0126931						ENSG00000096006	CRISP3	2.72756	0.00712374	0.520818	ENSG00000164181	ELOVL7	-0.669542	0.00325085	0.245525
ENSG00000277203	F8A1	-0.522041	0.00728672	0.442654	ENSG00000049130	KITLG	0.946593	0.000169324	0.0126931						ENSG00000142910	TINAGL1	0.59838	0.00718744	0.522094	ENSG00000109182	CWH43	-0.619663	0.00326741	0.245525
ENSG00000137558	PI15	0.7053	0.0073168	0.442654	ENSG00000164530	PI16	2.1054	0.000170456	0.0126931						ENSG00000144802	NFKBIZ	0.557986	0.00723221	0.522094	ENSG00000167165	UGT1A6	-0.83019	0.00327026	0.245525
ENSG00000137804	NUSAP1	-0.543108	0.00735741	0.442654	ENSG00000187479	C11orf96	2.41245	0.000170527	0.0126931						ENSG00000113578	FGF1	1.08756	0.00723557	0.522094	ENSG00000106511	MEOX2	0.807736	0.00331001	0.245525
ENSG00000278989	AP001148.1	0.681818	0.00752144	0.446149	ENSG00000138135	CH25H	2.22829	0.000170721	0.0126931						ENSG00000163083	INHBB	0.682871	0.00736647	0.529238	ENSG00000131747	TOP2A	-0.672913	0.00331084	0.245525
ENSG00000155897	ADCY8	2.01214	0.00764204	0.450011	ENSG00000215853	RPTN	-1.65522	0.000171447	0.0126931						ENSG00000162878	PKDCC	-1.11053	0.00751468	0.531473	ENSG00000116132	PRRX1	0.842134	0.0033322	0.245525
ENSG00000276410	HIST1H2BB	-0.605601	0.00771863	0.450011	ENSG00000165168	CYBB	1.51859	0.000173912	0.0128027						ENSG00000163017	ACTG2	2.13162	0.00760862	0.531473	ENSG00000182575	NXPH3	1.04504	0.00334539	0.245525
ENSG00000174514	MFSD4A	0.913276	0.00772012	0.450011	ENSG00000168306	ACOX2	1.49333	0.000176036	0.0128027						ENSG00000165238	WNK2	1.71617	0.00764501	0.531473	ENSG00000116039	ATP6V1B1	1.16642	0.00334708	0.245525
ENSG00000152932	RAB3C	0.748389	0.0077776	0.451798	ENSG00000159840	ZYX	1.09548	0.000176079	0.0128027						ENSG00000167994	RAB3IL1	-0.965749	0.00773643	0.531473	ENSG00000102935	ZNF423	0.646909	0.00335111	0.245525
ENSG00000134874	DZIP1	0.52558	0.00785396	0.453109	ENSG00000101210	EEF1A2	-1.63271	0.000176288	0.0128027						ENSG00000131730	CKMT2	1.59445	0.00774606	0.531473	ENSG00000131941	RHPN2	0.986513	0.0033544	0.245525
ENSG00000164116	GUCY1A1	0.719356	0.00794855	0.457001	ENSG00000110811	P3H3	1.2776	0.000176728	0.0128027						ENSG00000178568	ERBB4	2.07472	0.00781501	0.531473	ENSG00000277775	HIST1H3F	-0.916652	0.00336831	0.245525
ENSG00000139734	DIAPH3	-0.547814	0.00802685	0.459165	ENSG00000138615	CILP	2.88619	0.000177582	0.0128027						ENSG00000121005	CRISPLD1	0.884096	0.00784271	0.531473	ENSG00000196787	HIST1H2AG	-0.70834	0.00341087	0.246192
ENSG00000016602	CLCA4	-0.559307	0.0080407	0.459165	ENSG00000183853	KIRREL1	1.32231	0.000178237	0.0128027						ENSG00000130176	CNN1	1.22331	0.00784745	0.531473	ENSG00000108679	LGALS3BP	0.649417	0.00344242	0.246192
ENSG00000132031	MATN3	0.744592	0.00819274	0.463003	ENSG00000049323	LTBP1	1.07413	0.000179742	0.0128561						ENSG00000162444	RBP7	0.777136	0.00785971	0.531473	ENSG00000153071	DAB2	0.647342	0.00345634	0.246192
ENSG00000101850	GPR143	-0.506182	0.00822176	0.463003	ENSG00000182534	MXRA7	1.01333	0.000181863	0.0129529						ENSG00000244486	SCARF2	-0.938815	0.0078729	0.531473	ENSG00000196843	ARID5A	0.704427	0.00346373	0.246192
ENSG00000143479	DYRK3	0.825554	0.00828241	0.463003	ENSG00000171992	SYNPO	1.46005	0.000184031	0.0130264						ENSG00000132205	EMILIN2	-0.879137	0.00788271	0.531473	ENSG00000143520	FLG2	-0.74425	0.00346655	0.246192
ENSG00000128268	MGAT3	0.614713	0.00829888	0.463003	ENSG00000152580	IGSF10	1.8591	0.000184438	0.0130264						ENSG00000122707	RECK	-0.608836	0.0078833	0.531473	ENSG00000170523	KRT83	1.84677	0.00347551	0.246192
ENSG00000205076	LGALS7	-0.520941	0.0083094	0.463003	ENSG00000182492	BGN	1.76235	0.000186287	0.0131022						ENSG00000064787	BCAS1	0.948953	0.00788741	0.531473	ENSG00000167757	KLK11	-0.76265	0.00352401	0.246192
ENSG00000167363	FN3K	0.54148	0.00839797	0.463003	ENSG00000204291	COL15A1	1.20633	0.000188219	0.0131831						ENSG00000198734	F5	0.788422	0.00790713	0.531473	ENSG00000263639	MSMB	-1.06644	0.00353199	0.246192
ENSG00000176641	RNF152	0.695756	0.00842872	0.463003	ENSG00000048740	CELF2	0.966628	0.000191813	0.0133793						ENSG00000162591	MEGF6	-0.66614	0.00797642	0.531473	ENSG00000127083	OMD	0.947254	0.003544	0.246192
ENSG00000102452	NALCN	0.669766	0.00843772	0.463003	ENSG00000143387	CTSK	1.58707	0.000192694	0.0133855						ENSG00000124208	TMEM189-UBE2V1	-1.82569	0.00801021	0.531473	ENSG00000088367	EPB41L1	0.669517	0.00355176	0.246192
ENSG00000131730	CKMT2	1.06659	0.00861998	0.469942	ENSG00000026652	AGPAT4	1.15093	0.000194116	0.0134246						ENSG00000115363	EVA1A	1.21749	0.0080291	0.531473	ENSG00000136943	CTSV	-1.19626	0.003552	0.246192
ENSG00000113319	RASGRF2	0.612433	0.00879756	0.476605	ENSG00000134013	LOXL2	1.37906	0.000194848	0.0134246						ENSG00000170160	CCDC144A	0.595651	0.00803095	0.531473	ENSG00000090339	ICAM1	0.839907	0.00357753	0.246192
ENSG00000274641	HIST1H2BO	-0.695937	0.0088113	0.476605	ENSG00000154822	PLCL2	1.22611	0.000198359	0.0135733						ENSG00000183801	OLFML1	-0.902821	0.00806045	0.531473	ENSG00000137507	LRRC32	0.65579	0.00357903	0.246192
ENSG00000111490	TBC1D30	0.701513	0.00882707	0.476605	ENSG00000131831	RAI2	1.50393	0.000200093	0.0135733						ENSG00000145703	IQGAP2	1.01636	0.00808781	0.531473	ENSG00000163064	EN1	0.654114	0.00358491	0.246192
ENSG00000277639	AC007906.2	0.766439	0.00886187	0.476956	ENSG00000138356	AOX1	1.77909	0.000200186	0.0135733						ENSG00000110484	SCGB2A2	3.53923	0.00812215	0.531473	ENSG00000014257	ACPP	-0.685335	0.00360733	0.246192
ENSG00000161091	MFSD12	-0.536778	0.00899327	0.477615	ENSG00000146966	DENND2A	1.11784	0.000201415	0.0135733						ENSG00000120251	GRIA2	1.91891	0.00813037	0.531473	ENSG00000145703	IQGAP2	0.773634	0.00361982	0.246192
ENSG00000135480	KRT7	1.85402	0.00900962	0.477615	ENSG00000127528	KLF2	2.05189	0.000201761	0.0135733						ENSG00000109063	MYH3	0.82832	0.00813413	0.531473	ENSG00000089723	OTUB2	-1.07575	0.00365009	0.246192
ENSG00000189108	IL1RAPL2	0.746177	0.00913201	0.479422	ENSG00000135074	ADAM19	1.40221	0.00020183	0.0135733						ENSG00000090006	LTBP4	-0.763815	0.00821173	0.533477	ENSG00000172382	PRSS27	-0.857626	0.00365652	0.246192
ENSG00000280202	AC005831.1	1.00296	0.00914531	0.479422	ENSG00000071967	CYBRD1	1.34381	0.000202725	0.0135793						ENSG00000113296	THBS4	-0.872578	0.00823722	0.533477	ENSG00000183722	LHFPL6	0.842864	0.00366564	0.246192
ENSG00000110721	CHKA	0.538117	0.00916383	0.479422	ENSG00000128487	SPECC1	1.03424	0.000204065	0.0136151						ENSG00000167034	NKX3-1	1.59504	0.00826124	0.533477	ENSG00000164116	GUCY1A1	1.06417	0.00367705	0.246192
ENSG00000110195	FOLR1	1.03635	0.00945982	0.48734	ENSG00000100599	RIN3	1.15784	0.00021234	0.0141114						ENSG00000115935	WIPF1	-0.884888	0.00834232	0.535515	ENSG00000161634	DCD	0.968866	0.00368187	0.246192
ENSG00000134873	CLDN10	1.36308	0.00950301	0.488072	ENSG00000112769	LAMA4	1.25162	0.000215194	0.0141361						ENSG00000167601	AXL	-0.784543	0.00835733	0.535515	ENSG00000137747	TMPRSS13	-0.708333	0.00370114	0.24651
ENSG00000279289	AL136164.3	0.710749	0.00964813	0.49402	ENSG00000189184	PCDH18	1.65353	0.000215202	0.0141361						ENSG00000167123	CERCAM	-0.565411	0.00850088	0.542618	ENSG00000119457	SLC46A2	-0.89938	0.00372738	0.246918
ENSG00000039139	DNAH5	1.13899	0.00974918	0.496201	ENSG00000143842	SOX13	0.995037	0.000215223	0.0141361						ENSG00000128052	KDR	0.763927	0.00865328	0.549789	ENSG00000125347	IRF1	0.949383	0.00373634	0.246918
ENSG00000173890	GPR160	0.769497	0.00974965	0.496201	ENSG00000147251	DOCK11	1.37558	0.000216943	0.0141938						ENSG00000141664	ZCCHC2	0.674799	0.00867948	0.549789	ENSG00000112936	C7	1.31575	0.00377117	0.247326
ENSG00000146670	CDCA5	-0.523347	0.00980867	0.497701	ENSG00000258790	AL121594.1	-1.9588	0.000220926	0.0142857						ENSG00000219438	TAFA5	-0.850114	0.00881327	0.556141	ENSG00000179820	MYADM	0.826191	0.00380052	0.247326
ENSG00000100644	HIF1A	0.529189	0.00991892	0.497933	ENSG00000110900	TSPAN11	1.41341	0.000221438	0.0142857						ENSG00000137103	TMEM8B	0.609154	0.00891914	0.559982	ENSG00000240386	LCE1F	-1.04108	0.00380789	0.247326
ENSG00000112149	CD83	0.990233	0.00997621	0.498168	ENSG00000145423	SFRP2	2.16679	0.000221677	0.0142857						ENSG00000065989	PDE4A	-0.85404	0.00896287	0.559982	ENSG00000088325	TPX2	-0.722366	0.00383834	0.247326
ENSG00000165685	TMEM52B	0.672527	0.00999529	0.498168	ENSG00000065054	SLC9A3R2	1.05891	0.000221733	0.0142857						ENSG00000110195	FOLR1	1.53409	0.00898416	0.559982	ENSG00000198542	ITGBL1	0.647199	0.0038574	0.247326
					ENSG00000140263	SORD	-1.32934	0.000224423	0.014404						ENSG00000148488	ST8SIA6	0.819205	0.00900911	0.559982	ENSG00000138135	CH25H	1.10611	0.00386244	0.247326
					ENSG00000111077	TNS2	1.30342	0.000225433	0.0144141						ENSG00000159212	CLIC6	0.872961	0.00909281	0.563075	ENSG00000140937	CDH11	0.596309	0.0038716	0.247326
					ENSG00000116774	OLFML3	1.39407	0.00022697	0.0144498						ENSG00000140519	RHCG	2.20459	0.0091491	0.563931	ENSG00000236699	ARHGEF38	1.43664	0.00388312	0.247326
					ENSG00000159640	ACE	1.25656	0.000227929	0.0144498						ENSG00000117069	ST6GALNAC5	1.14402	0.00920848	0.563931	ENSG00000168542	COL3A1	1.41187	0.00388804	0.247326
					ENSG00000183580	FBXL7	1.71453	0.00022856	0.0144498						ENSG00000155254	MARVELD1	-0.61763	0.00923045	0.563931	ENSG00000180347	ITPRID1	0.860577	0.0039236	0.247326
					ENSG00000112320	SOBP	1.72926	0.000230212	0.014497						ENSG00000102452	NALCN	0.876897	0.00924254	0.563931	ENSG00000133216	EPHB2	0.755666	0.0039248	0.247326
					ENSG00000197629	MPEG1	1.22053	0.000232587	0.014497						ENSG00000109436	TBC1D9	0.641756	0.00933585	0.566368	ENSG00000205076	LGALS7	-0.78916	0.00393322	0.247326
					ENSG00000177409	SAMD9L	1.28387	0.000232801	0.014497						ENSG00000169302	STK32A	0.66903	0.00935961	0.566368	ENSG00000176485	PLAAT3	0.881597	0.00395923	0.247326
					ENSG00000139292	LGR5	2.35752	0.000233552	0.014497						ENSG00000164128	NPY1R	0.656996	0.00938487	0.566368	ENSG00000134013	LOXL2	0.765031	0.00396658	0.247326
					ENSG00000092964	DPYSL2	1.05831	0.000234346	0.014497						ENSG00000178826	TMEM139	1.00571	0.00946752	0.569286	ENSG00000101335	MYL9	0.643256	0.00396832	0.247326
					ENSG00000125733	TRIP10	0.855422	0.000235091	0.014497						ENSG00000173890	GPR160	1.14407	0.00957651	0.573761	ENSG00000272636	DOC2B	0.760667	0.00397985	0.247326
					ENSG00000132688	NES	1.28378	0.000235318	0.014497						ENSG00000101194	SLC17A9	-1.1144	0.00964148	0.575575	ENSG00000184368	MAP7D2	-1.01489	0.00399008	0.247326
					ENSG00000106991	ENG	1.29765	0.000238196	0.0145754						ENSG00000188467	SLC24A5	-0.707457	0.00971106	0.575702	ENSG00000127951	FGL2	0.594355	0.00400922	0.24761
					ENSG00000149260	CAPN5	1.23826	0.000238317	0.0145754						ENSG00000196458	ZNF605	0.562992	0.00982484	0.575702	ENSG00000126016	AMOT	0.722502	0.00404805	0.249101
					ENSG00000129757	CDKN1C	1.3245	0.000239302	0.0145827						ENSG00000163430	FSTL1	-0.826914	0.00994115	0.575702	ENSG00000130595	TNNT3	1.2546	0.00409202	0.249632
					ENSG00000128596	CCDC136	1.27112	0.00024753	0.0150299						ENSG00000196091	MYBPC1	1.21409	0.0099416	0.575702	ENSG00000114268	PFKFB4	-0.984861	0.00409956	0.249632
					ENSG00000184014	DENND5A	1.01806	0.000249061	0.0150686						ENSG00000156804	FBXO32	0.74951	0.00995915	0.575702	ENSG00000081853	PCDHGA2	1.0054	0.00411439	0.249632
					ENSG00000182326	C1S	1.7666	0.000253934	0.0152593						ENSG00000099864	PALM	-0.605159	0.00996023	0.575702	ENSG00000188488	SERPINA5	1.02452	0.00411546	0.249632
					ENSG00000113140	SPARC	1.90053	0.000254458	0.0152593											ENSG00000088726	TMEM40	-0.625096	0.00413935	0.250187
					ENSG00000077238	IL4R	1.16772	0.000254924	0.0152593											ENSG00000182326	C1S	0.726078	0.00416316	0.250735
					ENSG00000150054	MPP7	-0.93262	0.000257787	0.0153265											ENSG00000011426	ANLN	-0.638437	0.00420562	0.252396
					ENSG00000089356	FXYD3	-0.940088	0.000257863	0.0153265											ENSG00000102901	CENPT	-0.600443	0.00422196	0.252485
					ENSG00000002586	CD99	0.953874	0.000259811	0.0153343											ENSG00000133019	CHRM3	0.895411	0.00423776	0.252541
					ENSG00000002586_PAR_Y	CD99	0.953874	0.000259811	0.0153343											ENSG00000152766	ANKRD22	-0.6087	0.0042562	0.252753
					ENSG00000168477	TNXB	1.96336	0.000261544	0.0153506											ENSG00000129538	RNASE1	0.777101	0.00429428	0.253648
					ENSG00000167566	NCKAP5L	1.02555	0.000261906	0.0153506											ENSG00000184012	TMPRSS2	1.24134	0.004321	0.253648
					ENSG00000120820	GLT8D2	1.71732	0.000263717	0.0154033											ENSG00000168675	LDLRAD4	0.704411	0.00432192	0.253648
					ENSG00000158555	GDPD5	1.22575	0.000268986	0.0156569											ENSG00000226742	HSBP1L1	-0.676272	0.00434348	0.253648
					ENSG00000104635	SLC39A14	0.878609	0.00027328	0.0158521											ENSG00000134986	NREP	0.66036	0.00435784	0.253648
					ENSG00000026025	VIM	1.36351	0.000276143	0.0159182											ENSG00000138193	PLCE1	0.623603	0.00436089	0.253648
					ENSG00000043462	LCP2	1.33287	0.000276599	0.0159182											ENSG00000164484	TMEM200A	0.986202	0.0043795	0.253861
					ENSG00000197614	MFAP5	1.6367	0.000277249	0.0159182											ENSG00000155158	TTC39B	-0.590547	0.00439444	0.253861
					ENSG00000164330	EBF1	1.83964	0.000278601	0.0159361											ENSG00000049449	RCN1	0.585756	0.00441205	0.25389
					ENSG00000244486	SCARF2	1.80061	0.000280727	0.0159361											ENSG00000184459	BPIFC	-0.784345	0.00443184	0.25389
					ENSG00000167191	GPRC5B	1.1497	0.000280876	0.0159361											ENSG00000052344	PRSS8	-0.8496	0.00443979	0.25389
					ENSG00000105137	SYDE1	1.50653	0.000281337	0.0159361											ENSG00000196639	HRH1	0.79438	0.00448358	0.255534
					ENSG00000188783	PRELP	1.40478	0.000282963	0.0159746											ENSG00000172824	CES4A	-0.82461	0.00455701	0.25885
					ENSG00000122707	RECK	1.041	0.000291209	0.0163329											ENSG00000105427	CNFN	-0.767787	0.00458495	0.259569
					ENSG00000182636	NDN	1.59866	0.000291245	0.0163329											ENSG00000130303	BST2	0.871266	0.00461756	0.259956
					ENSG00000104894	CD37	1.4111	0.000292355	0.0163409											ENSG00000158270	COLEC12	0.632973	0.0046224	0.259956
					ENSG00000140416	TPM1	0.901767	0.000296006	0.0164904											ENSG00000174697	LEP	1.46593	0.0046578	0.261083
					ENSG00000105270	CLIP3	1.4353	0.000298828	0.0165208											ENSG00000069122	ADGRF5	0.699047	0.00470671	0.26272
					ENSG00000161835	GRASP	1.31324	0.000299384	0.0165208											ENSG00000197766	CFD	0.734106	0.00472309	0.26272
					ENSG00000148516	ZEB1	1.5432	0.000300432	0.0165208											ENSG00000179776	CDH5	0.571631	0.0047458	0.26272
					ENSG00000164237	CMBL	1.3797	0.000300467	0.0165208											ENSG00000187498	COL4A1	0.764999	0.0047636	0.26272
					ENSG00000169291	SHE	0.973593	0.000304205	0.0166261											ENSG00000103534	TMC5	-0.960244	0.0047794	0.26272
					ENSG00000184922	FMNL1	1.26025	0.000304352	0.0166261											ENSG00000157827	FMNL2	0.608853	0.00477982	0.26272
					ENSG00000145476	CYP4V2	0.922545	0.000306676	0.016699											ENSG00000064205	CCN5	0.668294	0.00484666	0.265535
					ENSG00000177575	CD163	1.5001	0.000309919	0.0168189											ENSG00000187601	MAGEH1	0.777643	0.00486474	0.265668
					ENSG00000145362	ANK2	1.83193	0.00031087	0.0168189											ENSG00000187134	AKR1C1	0.93056	0.0049247	0.266724
					ENSG00000104213	PDGFRL	1.88624	0.000312931	0.0168763											ENSG00000104783	KCNN4	0.748154	0.00494115	0.266724
					ENSG00000144724	PTPRG	1.02226	0.000315129	0.0169407											ENSG00000092607	TBX15	0.620809	0.00494552	0.266724
					ENSG00000243364	EFNA4	-0.957839	0.000316717	0.016972											ENSG00000142694	EVA1B	0.871912	0.00495751	0.266724
					ENSG00000152270	PDE3B	1.25855	0.000319155	0.0170485											ENSG00000185101	ANO9	-0.707424	0.00499111	0.266724
					ENSG00000205795	CYS1	1.98421	0.000323348	0.017218											ENSG00000183760	ACP7	-0.734152	0.00502033	0.266724
					ENSG00000010295	IFFO1	1.37317	0.000324748	0.0172382											ENSG00000110675	ELMOD1	-0.665779	0.0050204	0.266724
					ENSG00000121297	TSHZ3	1.15454	0.000329761	0.0173933											ENSG00000112769	LAMA4	0.622592	0.00502481	0.266724
					ENSG00000183722	LHFPL6	1.57512	0.000330169	0.0173933											ENSG00000117115	PADI2	0.844306	0.00502541	0.266724
					ENSG00000144681	STAC	1.69909	0.000330762	0.0173933											ENSG00000116194	ANGPTL1	0.731647	0.00504829	0.267103
					ENSG00000198729	PPP1R14C	-0.86989	0.000333638	0.0174901											ENSG00000138835	RGS3	0.629068	0.00508343	0.268127
					ENSG00000147526	TACC1	1.10182	0.000336261	0.017573											ENSG00000137804	NUSAP1	-0.682905	0.00509951	0.268143
					ENSG00000128342	LIF	2.02988	0.000338388	0.0176118											ENSG00000106484	MEST	0.775052	0.00512298	0.268223
					ENSG00000183778	B3GALT5	-1.03338	0.00033909	0.0176118											ENSG00000137975	CLCA2	-0.611643	0.00513263	0.268223
					ENSG00000143344	RGL1	1.05734	0.000341313	0.0176729											ENSG00000118407	FILIP1	1.054	0.00520456	0.270438
					ENSG00000169231	THBS3	0.991122	0.000346557	0.0178583											ENSG00000261371	PECAM1	0.717749	0.00520685	0.270438
					ENSG00000100234	TIMP3	1.0624	0.00034701	0.0178583											ENSG00000104043	ATP8B4	0.760511	0.00525349	0.272028
					ENSG00000164920	OSR2	1.72227	0.000348252	0.0178654											ENSG00000066322	ELOVL1	-0.85033	0.00527035	0.272072
					ENSG00000237289	CKMT1B	-1.1423	0.000349263	0.0178654											ENSG00000163430	FSTL1	0.633557	0.00531575	0.273412
					ENSG00000186340	THBS2	1.39188	0.000353295	0.018017											ENSG00000116774	OLFML3	0.602546	0.00535616	0.273412
					ENSG00000120896	SORBS3	1.13789	0.000367443	0.0186347											ENSG00000160862	AZGP1	-0.606489	0.00536526	0.273412
					ENSG00000178075	GRAMD1C	-0.947838	0.000367616	0.0186347											ENSG00000145362	ANK2	0.887082	0.00538226	0.273412
					ENSG00000206190	ATP10A	1.16663	0.000373492	0.0188755											ENSG00000133063	CHIT1	2.65977	0.00540088	0.273412
					ENSG00000142102	PGGHG	1.27097	0.000374669	0.0188755											ENSG00000184371	CSF1	0.63546	0.0054017	0.273412
					ENSG00000165617	DACT1	2.01828	0.000375721	0.0188755											ENSG00000166278	C2	0.742953	0.005409	0.273412
					ENSG00000090376	IRAK3	0.921482	0.000380267	0.0190472											ENSG00000106624	AEBP1	0.994898	0.00543771	0.273806
					ENSG00000171914	TLN2	1.10029	0.000387917	0.0193729											ENSG00000131016	AKAP12	0.840678	0.00544903	0.273806
					ENSG00000154134	ROBO3	1.37718	0.000390306	0.0194347											ENSG00000058091	CDK14	0.718297	0.00546847	0.273972
					ENSG00000073712	FERMT2	1.29052	0.000391535	0.0194386											ENSG00000120992	LYPLA1	-0.554891	0.00551606	0.275518
					ENSG00000044459	CNTLN	0.975378	0.000392926	0.0194504											ENSG00000166148	AVPR1A	1.08562	0.0055681	0.275518
					ENSG00000149131	SERPING1	1.45992	0.000400876	0.0196565											ENSG00000178075	GRAMD1C	-0.69363	0.00556838	0.275518
					ENSG00000128274	A4GALT	1.18235	0.000401525	0.0196565											ENSG00000165304	MELK	-0.894329	0.00558778	0.275518
					ENSG00000004399	PLXND1	1.39054	0.000402282	0.0196565											ENSG00000086548	CEACAM6	0.706167	0.00560964	0.275518
					ENSG00000131471	AOC3	1.48336	0.000402828	0.0196565											ENSG00000115896	PLCL1	0.661518	0.00561246	0.275518
					ENSG00000166780	BMERB1	1.15947	0.000403375	0.0196565											ENSG00000083444	PLOD1	0.592289	0.00564806	0.275518
					ENSG00000142347	MYO1F	1.26971	0.000404077	0.0196565											ENSG00000153294	ADGRF4	-0.665402	0.00564864	0.275518
					ENSG00000151067	CACNA1C	0.868574	0.00040987	0.0198811											ENSG00000154188	ANGPT1	1.12004	0.00564969	0.275518
					ENSG00000150051	MKX	2.37914	0.000413296	0.0198905											ENSG00000273703	HIST1H2BM	-0.966335	0.00566155	0.275518
					ENSG00000187391	MAGI2	1.06113	0.000414186	0.0198905											ENSG00000166741	NNMT	0.860695	0.00569569	0.276093
					ENSG00000177469	CAVIN1	0.993376	0.000414588	0.0198905											ENSG00000144285	SCN1A	0.97182	0.00572498	0.276093
					ENSG00000269858	EGLN2	0.860864	0.000415404	0.0198905											ENSG00000198948	MFAP3L	-0.621953	0.005736	0.276093
					ENSG00000170390	DCLK2	1.38651	0.000415956	0.0198905											ENSG00000108309	RUNDC3A	-0.776589	0.00573973	0.276093
					ENSG00000186226	LCE1E	-2.97305	0.000423082	0.020137											ENSG00000132386	SERPINF1	0.555725	0.00575464	0.276093
					ENSG00000171522	PTGER4	1.54564	0.000424637	0.020137											ENSG00000101445	PPP1R16B	0.716699	0.00577333	0.276209
					ENSG00000159189	C1QC	1.75995	0.000424689	0.020137											ENSG00000105559	PLEKHA4	0.626578	0.00581348	0.276775
					ENSG00000123384	LRP1	1.41823	0.00042832	0.0201853											ENSG00000112139	MDGA1	0.807399	0.00581776	0.276775
					ENSG00000154783	FGD5	1.04105	0.000428795	0.0201853											ENSG00000158402	CDC25C	-1.12058	0.00584981	0.277523
					ENSG00000133937	GSC	1.71805	0.000429297	0.0201853											ENSG00000179304	FAM156B	0.656196	0.00589678	0.278796
					ENSG00000157654	PALM2-AKAP2	0.92847	0.000436349	0.0204402											ENSG00000166033	HTRA1	0.586033	0.00590949	0.278796
					ENSG00000137841	PLCB2	1.66046	0.000437151	0.0204402											ENSG00000136867	SLC31A2	-0.588101	0.00594963	0.278979
					ENSG00000172458	IL17D	1.44655	0.000439734	0.0204402											ENSG00000140474	ULK3	-0.677085	0.00598685	0.278979
					ENSG00000276644	DACH1	1.673	0.000441947	0.0204402											ENSG00000084110	HAL	-0.898004	0.00599021	0.278979
					ENSG00000139625	MAP3K12	1.16189	0.000443127	0.0204402											ENSG00000170458	CD14	0.650141	0.00599328	0.278979
					ENSG00000167779	IGFBP6	2.56377	0.000443574	0.0204402											ENSG00000048162	NOP16	-0.587599	0.00601014	0.278979
					ENSG00000074047	GLI2	1.53209	0.000443962	0.0204402											ENSG00000265690	AC074143.1	-0.762804	0.00601192	0.278979
					ENSG00000153823	PID1	1.0642	0.000444406	0.0204402											ENSG00000100600	LGMN	0.611791	0.00607338	0.280498
					ENSG00000148180	GSN	1.0284	0.000447222	0.0205139											ENSG00000205795	CYS1	0.855355	0.00609826	0.280498
					ENSG00000128284	APOL3	0.948674	0.000455391	0.020832											ENSG00000117228	GBP1	0.663349	0.00616555	0.280498
					ENSG00000112319	EYA4	2.11996	0.000458605	0.020907											ENSG00000146232	NFKBIE	0.761215	0.00618973	0.280498
					ENSG00000070404	FSTL3	1.39805	0.000459509	0.020907											ENSG00000174013	FBXO45	-0.610092	0.00621358	0.280498
					ENSG00000011028	MRC2	1.17798	0.000466381	0.0211142											ENSG00000183160	TMEM119	0.705134	0.0063032	0.280498
					ENSG00000143196	DPT	1.94709	0.000466563	0.0211142											ENSG00000066056	TIE1	0.657868	0.00633906	0.280498
					ENSG00000177054	ZDHHC13	-0.822362	0.000473151	0.0213271											ENSG00000178934	LGALS7B	-0.732368	0.00635268	0.280498
					ENSG00000122691	TWIST1	1.71	0.000473795	0.0213271											ENSG00000121552	CSTA	-0.737591	0.00636753	0.280498
					ENSG00000173706	HEG1	1.07123	0.000477216	0.0214239											ENSG00000253276	CCDC71L	0.949915	0.006372	0.280498
					ENSG00000136542	GALNT5	1.2524	0.000481255	0.0214619											ENSG00000196747	HIST1H2AI	-0.720345	0.00637605	0.280498
					ENSG00000131773	KHDRBS3	1.35704	0.000481262	0.0214619											ENSG00000120251	GRIA2	1.14071	0.00640993	0.280498
					ENSG00000205189	ZBTB10	1.19361	0.000482756	0.0214619											ENSG00000143333	RGS16	1.38126	0.00642489	0.280498
					ENSG00000134954	ETS1	0.937788	0.000483147	0.0214619											ENSG00000172638	EFEMP2	0.561534	0.00643419	0.280498
					ENSG00000164099	PRSS12	1.1087	0.000484836	0.0214804											ENSG00000279191	AC068491.4	1.03634	0.00644393	0.280498
					ENSG00000265190	ANXA8	-0.839012	0.000487049	0.021522											ENSG00000174348	PODN	0.663269	0.00645423	0.280498
					ENSG00000138758	SEPTIN11	1.31393	0.000490378	0.0216125											ENSG00000187957	DNER	0.838363	0.00645445	0.280498
					ENSG00000100078	PLA2G3	-1.2411	0.000492807	0.021663											ENSG00000179859	RNF227	-0.59268	0.00645566	0.280498
					ENSG00000169946	ZFPM2	1.02155	0.000495346	0.0217081											ENSG00000158825	CDA	-0.919085	0.00647165	0.280498
					ENSG00000140057	AK7	-1.05659	0.000496406	0.0217081											ENSG00000185304	RGPD2	1.17987	0.00648178	0.280498
					ENSG00000187800	PEAR1	1.31076	0.000499466	0.0217855											ENSG00000185130	HIST1H2BL	-0.882111	0.00649195	0.280498
					ENSG00000066294	CD84	1.14228	0.000512679	0.0222733											ENSG00000167123	CERCAM	0.735515	0.0065182	0.280498
					ENSG00000169604	ANTXR1	1.19079	0.000513288	0.0222733											ENSG00000134160	TRPM1	-0.665065	0.00652023	0.280498
					ENSG00000105559	PLEKHA4	1.5174	0.000521964	0.0225917											ENSG00000166396	SERPINB7	-0.635439	0.00654463	0.280498
					ENSG00000010327	STAB1	1.5434	0.00052476	0.0226546											ENSG00000070770	CSNK2A2	-0.621288	0.00654829	0.280498
					ENSG00000119772	DNMT3A	0.875493	0.000528504	0.022758											ENSG00000123143	PKN1	0.65452	0.00656295	0.280498
					ENSG00000278704	BX004987.1	-1.35021	0.000532221	0.0228598											ENSG00000101265	RASSF2	0.557437	0.00658176	0.280498
					ENSG00000186207	LCE5A	-2.42451	0.000545589	0.0233161											ENSG00000165424	ZCCHC24	0.540094	0.00658345	0.280498
					ENSG00000103647	CORO2B	1.30995	0.000545607	0.0233161											ENSG00000178764	ZHX2	0.572712	0.00658473	0.280498
					ENSG00000037280	FLT4	1.08073	0.000547105	0.023321											ENSG00000147408	CSGALNACT1	0.633271	0.00659221	0.280498
					ENSG00000173517	PEAK1	0.821058	0.000551891	0.0234149											ENSG00000064651	SLC12A2	0.939076	0.00660394	0.280498
					ENSG00000153993	SEMA3D	1.21536	0.000552769	0.0234149											ENSG00000139174	PRICKLE1	0.544302	0.00660549	0.280498
					ENSG00000128591	FLNC	1.91829	0.000554402	0.0234149											ENSG00000111215	PRR4	0.788161	0.00660826	0.280498
					ENSG00000049449	RCN1	0.920452	0.000554855	0.0234149											ENSG00000138018	SELENOI	-0.566331	0.006613	0.280498
					ENSG00000184232	OAF	1.39062	0.000556932	0.0234439											ENSG00000100196	KDELR3	0.747823	0.0066253	0.280498
					ENSG00000137491	SLCO2B1	1.33308	0.000563143	0.0236331											ENSG00000160161	CILP2	1.32367	0.00663921	0.280498
					ENSG00000196371	FUT4	1.07146	0.000564226	0.0236331											ENSG00000085741	WNT11	0.943774	0.00666772	0.281004
					ENSG00000140545	MFGE8	0.829345	0.000570584	0.0238258											ENSG00000171124	FUT3	-1.26932	0.00671201	0.281985
					ENSG00000067445	TRO	1.39315	0.000571649	0.0238258											ENSG00000171195	MUC7	1.00728	0.0067242	0.281985
					ENSG00000134853	PDGFRA	1.18654	0.000583153	0.0242454											ENSG00000129946	SHC2	0.79492	0.00678717	0.282692
					ENSG00000103534	TMC5	-1.45389	0.000586004	0.024304											ENSG00000123892	RAB38	-0.54268	0.00678868	0.282692
					ENSG00000133026	MYH10	0.90679	0.000589294	0.0243806											ENSG00000167656	LY6D	-0.530079	0.00679099	0.282692
					ENSG00000167996	FTH1	1.17726	0.000593111	0.0244785											ENSG00000099864	PALM	0.768029	0.00684946	0.283431
					ENSG00000120885	CLU	1.23216	0.000595109	0.0245011											ENSG00000111801	BTN3A3	0.649195	0.00685761	0.283431
					ENSG00000102032	RENBP	1.60912	0.000609737	0.0250423											ENSG00000149633	KIAA1755	0.920463	0.00687294	0.283431
					ENSG00000183741	CBX6	1.00061	0.000613967	0.0251548											ENSG00000128591	FLNC	0.648193	0.00687549	0.283431
					ENSG00000156103	MMP16	2.46474	0.000616897	0.0251738											ENSG00000164855	TMEM184A	-0.850395	0.00689729	0.283576
					ENSG00000223865	HLA-DPB1	0.806034	0.000617413	0.0251738											ENSG00000094755	GABRP	0.657899	0.00692371	0.283576
					ENSG00000154096	THY1	2.07393	0.000622515	0.0253206											ENSG00000113758	DBN1	0.725561	0.00693624	0.283576
					ENSG00000168487	BMP1	0.958577	0.000630134	0.0255689											ENSG00000196329	GIMAP5	0.678205	0.00695801	0.283576
					ENSG00000145730	PAM	1.09392	0.000633878	0.0256592											ENSG00000171310	CHST11	0.634366	0.00696465	0.283576
					ENSG00000039523	RIPOR1	0.907865	0.000638774	0.0257955											ENSG00000158528	PPP1R9A	0.923158	0.00700258	0.283576
					ENSG00000110446	SLC15A3	1.48367	0.000641831	0.0258571											ENSG00000160191	PDE9A	0.762333	0.00701029	0.283576
					ENSG00000130517	PGPEP1	0.889415	0.000644075	0.0258857											ENSG00000154217	PITPNC1	0.654527	0.00701878	0.283576
					ENSG00000140931	CMTM3	1.46383	0.000654194	0.0262086											ENSG00000143867	OSR1	0.858828	0.00703424	0.283576
					ENSG00000113361	CDH6	1.08943	0.000656974	0.0262086											ENSG00000128052	KDR	0.669776	0.00706016	0.283576
					ENSG00000119865	CNRIP1	1.44405	0.000657456	0.0262086											ENSG00000143162	CREG1	-0.604029	0.00710483	0.283576
					ENSG00000165801	ARHGEF40	1.04334	0.00065832	0.0262086											ENSG00000161798	AQP5	0.721748	0.0071089	0.283576
					ENSG00000157927	RADIL	1.43577	0.000668111	0.0264273											ENSG00000110484	SCGB2A2	1.18326	0.00711549	0.283576
					ENSG00000129675	ARHGEF6	0.903564	0.000668419	0.0264273											ENSG00000139988	RDH12	-0.652807	0.00711699	0.283576
					ENSG00000117707	PROX1	1.5071	0.000668511	0.0264273											ENSG00000213722	DDAH2	0.587897	0.00712947	0.283576
					ENSG00000168779	SHOX2	1.65766	0.000672454	0.0265211											ENSG00000167117	ANKRD40CL	-0.555058	0.00718141	0.283664
					ENSG00000173210	ABLIM3	1.04807	0.000678893	0.0267126											ENSG00000132688	NES	0.627374	0.00718537	0.283664
					ENSG00000115896	PLCL1	1.12321	0.000685159	0.0268965											ENSG00000128917	DLL4	0.729339	0.00718703	0.283664
					ENSG00000118523	CCN2	1.55989	0.000691386	0.0270779											ENSG00000162944	RFTN2	0.587714	0.00719848	0.283664
					ENSG00000072163	LIMS2	1.40647	0.000696	0.0271956											ENSG00000157554	ERG	0.659278	0.00723366	0.284315
					ENSG00000154277	UCHL1	1.77148	0.000700699	0.0272958											ENSG00000120820	GLT8D2	0.810672	0.0072485	0.284315
					ENSG00000133874	RNF122	1.86873	0.0007018	0.0272958											ENSG00000133561	GIMAP6	0.701824	0.00727263	0.284605
					ENSG00000131016	AKAP12	1.69362	0.000705017	0.0273579											ENSG00000046889	PREX2	0.638532	0.00730111	0.285062
					ENSG00000172236	TPSAB1	1.84538	0.000707689	0.0273986											ENSG00000037280	FLT4	0.743807	0.00733705	0.285808
					ENSG00000122176	FMOD	1.4117	0.000710004	0.0274253											ENSG00000005243	COPZ2	0.562525	0.00747443	0.290245
					ENSG00000106948	AKNA	1.03043	0.00071256	0.0274612											ENSG00000144959	NCEH1	0.809873	0.007494	0.290245
					ENSG00000140044	JDP2	1.08055	0.000714982	0.0274862											ENSG00000115232	ITGA4	0.618769	0.00750222	0.290245
					ENSG00000221852	KRTAP1-5	4.53522	0.000717879	0.0274862											ENSG00000154127	UBASH3B	-0.570428	0.00752454	0.290447
					ENSG00000019144	PHLDB1	1.03704	0.000719285	0.0274862											ENSG00000113555	PCDH12	0.809367	0.00756407	0.290482
					ENSG00000010610	CD4	1.11397	0.000719945	0.0274862											ENSG00000166401	SERPINB8	-0.573734	0.00756844	0.290482
					ENSG00000089820	ARHGAP4	1.28463	0.000721961	0.0274862											ENSG00000138080	EMILIN1	0.796585	0.00757675	0.290482
					ENSG00000108244	KRT23	-1.20322	0.000724573	0.0274862											ENSG00000117724	CENPF	-0.559781	0.00761951	0.291399
					ENSG00000153814	JAZF1	0.971039	0.000724607	0.0274862											ENSG00000132517	SLC52A1	-0.785945	0.00768675	0.291399
					ENSG00000130035	GALNT8	1.66811	0.000727621	0.0275386											ENSG00000078098	FAP	0.826981	0.00769621	0.291399
					ENSG00000112562	SMOC2	1.61458	0.000733893	0.0277139											ENSG00000161638	ITGA5	0.529125	0.00770066	0.291399
					ENSG00000069431	ABCC9	1.18256	0.000748869	0.0282163											ENSG00000012171	SEMA3B	0.71774	0.00772563	0.291399
					ENSG00000174705	SH3PXD2B	0.893115	0.000751624	0.0282336											ENSG00000168916	ZNF608	0.561314	0.00773538	0.291399
					ENSG00000180891	CUEDC1	0.905266	0.000752673	0.0282336											ENSG00000124731	TREM1	1.28439	0.00778685	0.291399
					ENSG00000122642	FKBP9	0.755788	0.000758229	0.028379											ENSG00000167996	FTH1	0.619894	0.00780599	0.291399
					ENSG00000196923	PDLIM7	0.814461	0.000768377	0.0286951											ENSG00000006432	MAP3K9	-0.685031	0.00780911	0.291399
					ENSG00000155254	MARVELD1	1.03032	0.000771402	0.0287445											ENSG00000149131	SERPING1	0.537908	0.00782121	0.291399
					ENSG00000144619	CNTN4	2.01471	0.000776264	0.0288515											ENSG00000175471	MCTP1	0.765397	0.00782922	0.291399
					ENSG00000165475	CRYL1	0.835521	0.000778472	0.0288515											ENSG00000138792	ENPEP	0.713257	0.00783329	0.291399
					ENSG00000203783	PRR9	4.70266	0.000780392	0.0288515											ENSG00000135299	ANKRD6	0.583083	0.00783977	0.291399
					ENSG00000157110	RBPMS	0.996546	0.000781109	0.0288515											ENSG00000167741	GGT6	-0.732157	0.00784806	0.291399
					ENSG00000139910	NOVA1	1.15298	0.000784719	0.0288924											ENSG00000163141	BNIPL	-0.597505	0.00785803	0.291399
					ENSG00000082397	EPB41L3	1.02608	0.000786958	0.0288924											ENSG00000144354	CDCA7	-0.660095	0.0079512	0.292421
					ENSG00000188581	KRTAP1-1	3.93169	0.000788628	0.0288924											ENSG00000038002	AGA	-0.574582	0.00795596	0.292421
					ENSG00000196542	SPTSSB	-1.06652	0.000789063	0.0288924											ENSG00000135074	ADAM19	0.655853	0.00799284	0.292421
					ENSG00000197457	STMN3	0.802549	0.000790984	0.0289											ENSG00000143797	MBOAT2	-0.536709	0.0080084	0.292421
					ENSG00000140092	FBLN5	1.31884	0.000794196	0.0289087											ENSG00000166473	PKD1L2	0.944125	0.00800987	0.292421
					ENSG00000236609	ZNF853	1.04043	0.000795409	0.0289087											ENSG00000118322	ATP10B	-0.521666	0.00801479	0.292421
					ENSG00000120833	SOCS2	1.16977	0.000797053	0.0289087											ENSG00000261609	GAN	-0.654286	0.00801798	0.292421
					ENSG00000101265	RASSF2	1.34157	0.000798071	0.0289087											ENSG00000183801	OLFML1	0.554757	0.00802332	0.292421
					ENSG00000066056	TIE1	1.11555	0.000805489	0.0290063											ENSG00000111145	ELK3	0.587559	0.00807537	0.292475
					ENSG00000182175	RGMA	1.05029	0.000805776	0.0290063											ENSG00000007216	SLC13A2	1.09076	0.00807772	0.292475
					ENSG00000188176	SMTNL2	1.65299	0.000807452	0.0290063											ENSG00000160321	ZNF208	0.860269	0.00808077	0.292475
					ENSG00000197353	LYPD2	-1.65327	0.00080764	0.0290063											ENSG00000129173	E2F8	-0.738184	0.00809368	0.292475
					ENSG00000117385	P3H1	0.965359	0.000816822	0.0292738											ENSG00000161940	BCL6B	0.652236	0.00813603	0.293381
					ENSG00000004846	ABCB5	1.56161	0.00082669	0.0294859											ENSG00000112984	KIF20A	-0.773792	0.00823375	0.295845
					ENSG00000154217	PITPNC1	1.06962	0.000826886	0.0294859											ENSG00000198467	TPM2	0.615026	0.00825816	0.295845
					ENSG00000118263	KLF7	0.773106	0.00082798	0.0294859											ENSG00000177469	CAVIN1	0.575782	0.00826656	0.295845
					ENSG00000122694	GLIPR2	1.08253	0.000841217	0.0298942											ENSG00000101347	SAMHD1	0.635506	0.00827406	0.295845
					ENSG00000132357	CARD6	1.53503	0.000847453	0.0299559											ENSG00000162614	NEXN	0.86749	0.00830091	0.296182
					ENSG00000090382	LYZ	1.68628	0.000848774	0.0299559											ENSG00000276903	HIST1H2AL	-0.773236	0.00832269	0.296273
					ENSG00000170412	GPRC5C	-0.948061	0.00084927	0.0299559											ENSG00000168785	TSPAN5	-0.518891	0.00835476	0.296273
					ENSG00000198121	LPAR1	1.09121	0.000850052	0.0299559											ENSG00000170153	RNF150	0.611881	0.0083558	0.296273
					ENSG00000274286	ADRA2B	1.72919	0.000857355	0.0301503											ENSG00000206172	HBA1	-1.15555	0.00841321	0.296596
					ENSG00000139567	ACVRL1	1.04076	0.000862675	0.0302743											ENSG00000167613	LAIR1	0.754695	0.00841582	0.296596
					ENSG00000196428	TSC22D2	0.871427	0.00087081	0.0304663											ENSG00000167914	GSDMA	-0.987157	0.00842073	0.296596
					ENSG00000125810	CD93	0.974885	0.000871779	0.0304663											ENSG00000070159	PTPN3	-0.516259	0.00843867	0.296596
					ENSG00000161940	BCL6B	1.30327	0.000873559	0.0304663											ENSG00000001626	CFTR	0.670083	0.0084689	0.296596
					ENSG00000169896	ITGAM	1.30285	0.000877263	0.0305324											ENSG00000171246	NPTX1	-0.923998	0.00846967	0.296596
					ENSG00000126785	RHOJ	0.930166	0.000880621	0.0305862											ENSG00000150594	ADRA2A	0.657392	0.00850765	0.297312
					ENSG00000167244	IGF2	3.39279	0.000885669	0.0306983											ENSG00000129455	KLK8	-0.706032	0.00855427	0.29812
					ENSG00000165092	ALDH1A1	1.52545	0.000890907	0.0308166											ENSG00000198336	MYL4	-1.38652	0.00856586	0.29812
					ENSG00000059804	SLC2A3	2.61312	0.000894889	0.0308911											ENSG00000009950	MLXIPL	-0.776851	0.00866574	0.300711
					ENSG00000162944	RFTN2	0.974055	0.000903054	0.0310571											ENSG00000162105	SHANK2	0.537262	0.00868345	0.300711
					ENSG00000124143	ARHGAP40	-0.959908	0.000903379	0.0310571											ENSG00000275713	HIST1H2BH	-0.718847	0.00872091	0.300711
					ENSG00000253276	CCDC71L	1.78933	0.000909134	0.031121											ENSG00000185215	TNFAIP2	0.589562	0.00873294	0.300711
					ENSG00000180353	HCLS1	1.12411	0.000910562	0.031121											ENSG00000102886	GDPD3	-0.611107	0.00873708	0.300711
					ENSG00000079156	OSBPL6	-0.816164	0.00091077	0.031121											ENSG00000137033	IL33	0.848206	0.00876074	0.300711
					ENSG00000070159	PTPN3	-0.832396	0.000915797	0.0311329											ENSG00000092009	CMA1	0.747832	0.00876425	0.300711
					ENSG00000159433	STARD9	1.05656	0.00091619	0.0311329											ENSG00000119125	GDA	-1.03573	0.00878691	0.300881
					ENSG00000196569	LAMA2	1.38192	0.000918962	0.0311329											ENSG00000171115	GIMAP8	0.708178	0.00881829	0.301348
					ENSG00000182158	CREB3L2	0.691225	0.000920615	0.0311329											ENSG00000017427	IGF1	1.18886	0.00888881	0.301878
					ENSG00000101577	LPIN2	0.999767	0.000925126	0.0311329											ENSG00000145247	OCIAD2	-0.689659	0.00890401	0.301878
					ENSG00000155657	TTN	1.27193	0.000925956	0.0311329											ENSG00000168016	TRANK1	0.518402	0.00892845	0.301878
					ENSG00000106070	GRB10	0.868392	0.000926469	0.0311329											ENSG00000122176	FMOD	0.653169	0.00894255	0.301878
					ENSG00000145675	PIK3R1	0.926969	0.000927153	0.0311329											ENSG00000122691	TWIST1	0.58441	0.00897284	0.301878
					ENSG00000277258	PCGF2	0.848899	0.000927717	0.0311329											ENSG00000181856	SLC2A4	0.975058	0.00898631	0.301878
					ENSG00000164825	DEFB1	-1.16861	0.000934909	0.0312625											ENSG00000173905	GOLIM4	0.521556	0.00898992	0.301878
					ENSG00000159450	TCHH	6.82432	0.000935282	0.0312625											ENSG00000117519	CNN3	0.611259	0.00900002	0.301878
					ENSG00000121769	FABP3	1.30994	0.000940443	0.0313729											ENSG00000151715	TMEM45B	-0.628079	0.00900359	0.301878
					ENSG00000168077	SCARA3	0.985435	0.000943735	0.0314206											ENSG00000187391	MAGI2	0.543041	0.00901155	0.301878
					ENSG00000107562	CXCL12	1.55561	0.000947008	0.0314675											ENSG00000184867	ARMCX2	0.696582	0.009066	0.302489
					ENSG00000126603	GLIS2	1.28786	0.000984414	0.0325715											ENSG00000108932	SLC16A6	-0.666701	0.00907354	0.302489
					ENSG00000165655	ZNF503	1.23143	0.000985458	0.0325715											ENSG00000133083	DCLK1	0.50501	0.00908321	0.302489
					ENSG00000001036	FUCA2	0.829424	0.00098602	0.0325715											ENSG00000198832	SELENOM	0.543423	0.00910893	0.302752
					ENSG00000197822	OCLN	-0.89013	0.000989744	0.0326306											ENSG00000149328	GLB1L2	-0.608361	0.0091586	0.303278
					ENSG00000166446	CDYL2	1.02468	0.000995686	0.0327625											ENSG00000188089	PLA2G4E	-0.591588	0.00917095	0.303278
					ENSG00000022267	FHL1	1.61203	0.000998847	0.0328026											ENSG00000164692	COL1A2	1.19643	0.00920612	0.303278
					ENSG00000112837	TBX18	1.48385	0.00100132	0.0328191											ENSG00000189280	GJB5	-0.686861	0.00921417	0.303278
					ENSG00000213949	ITGA1	0.950991	0.00100324	0.0328191											ENSG00000134198	TSPAN2	1.09237	0.00923344	0.303278
					ENSG00000151240	DIP2C	0.805151	0.00101054	0.032994											ENSG00000172818	OVOL1	-0.654223	0.0092339	0.303278
					ENSG00000159674	SPON2	1.10111	0.00101296	0.0330093											ENSG00000101187	SLCO4A1	-0.600362	0.00924977	0.303278
					ENSG00000185432	METTL7A	0.785045	0.0010154	0.0330193											ENSG00000249624	AP000295.1	0.925977	0.009306	0.304006
					ENSG00000104549	SQLE	-1.08348	0.00101718	0.0330193											ENSG00000113319	RASGRF2	0.881268	0.00931103	0.304006
					ENSG00000162430	SELENON	0.877394	0.00102035	0.0330587											ENSG00000108797	CNTNAP1	0.729209	0.00932568	0.304006
					ENSG00000171819	ANGPTL7	2.73419	0.00102637	0.0331899											ENSG00000176435	CLEC14A	0.796461	0.00940849	0.305099
					ENSG00000097007	ABL1	0.812211	0.00103393	0.0333496											ENSG00000164695	CHMP4C	-0.517277	0.00941606	0.305099
					ENSG00000179776	CDH5	0.934938	0.00103526	0.0333496											ENSG00000159189	C1QC	0.585815	0.00942974	0.305099
					ENSG00000157570	TSPAN18	1.30613	0.00104471	0.0335898											ENSG00000264230	ANXA8L1	-0.519078	0.00943104	0.305099
					ENSG00000100448	CTSG	1.69272	0.00104701	0.0335999											ENSG00000155792	DEPTOR	0.546117	0.00945925	0.30543
					ENSG00000100979	PLTP	0.935347	0.00105078	0.0336569											ENSG00000197594	ENPP1	0.513381	0.00947864	0.305475
					ENSG00000144711	IQSEC1	0.877935	0.00105434	0.033707											ENSG00000175984	DENND2C	-0.53418	0.00952795	0.306375
					ENSG00000179348	GATA2	1.77423	0.00106041	0.0337621											ENSG00000158186	MRAS	0.754473	0.00956352	0.306375
					ENSG00000092969	TGFB2	0.843004	0.00106206	0.0337621											ENSG00000165953	SERPINA12	-0.573983	0.009573	0.306375
					ENSG00000103196	CRISPLD2	1.1665	0.00106206	0.0337621											ENSG00000137857	DUOX1	-0.673998	0.00957872	0.306375
					ENSG00000164088	PPM1M	1.00856	0.00106629	0.0337806											ENSG00000198682	PAPSS2	0.984645	0.00963543	0.306484
					ENSG00000161850	KRT82	4.43084	0.00106665	0.0337806											ENSG00000129646	QRICH2	0.737706	0.00963747	0.306484
					ENSG00000151690	MFSD6	-0.686433	0.00106997	0.0337824											ENSG00000132677	RHBG	-0.810244	0.00964592	0.306484
					ENSG00000104518	GSDMD	1.02933	0.00107124	0.0337824											ENSG00000110848	CD69	0.911255	0.00965432	0.306484
					ENSG00000060718	COL11A1	2.98775	0.00107271	0.0337824											ENSG00000168938	PPIC	0.502916	0.00969881	0.30681
					ENSG00000105245	NUMBL	0.959876	0.00107489	0.0337878											ENSG00000136010	ALDH1L2	0.558946	0.00972807	0.30681
					ENSG00000048342	CC2D2A	0.844636	0.00107717	0.0337968											ENSG00000145431	PDGFC	0.587485	0.00972872	0.30681
					ENSG00000162078	ZG16B	-1.11612	0.0010797	0.0337972											ENSG00000165617	DACT1	1.08705	0.0097512	0.30681
					ENSG00000147100	SLC16A2	0.900416	0.00108338	0.0337972											ENSG00000016402	IL20RA	-0.638131	0.00976591	0.30681
					ENSG00000076555	ACACB	0.833086	0.00108371	0.0337972											ENSG00000163235	TGFA	-0.627808	0.00977297	0.30681
					ENSG00000006283	CACNA1G	1.14494	0.00108519	0.0337972											ENSG00000176890	TYMS	-0.657509	0.00983501	0.307934
					ENSG00000279166	AC009951.4	1.30714	0.00109528	0.0340484											ENSG00000138669	PRKG2	0.582844	0.00985197	0.307934
					ENSG00000176692	FOXC2	1.40117	0.00109987	0.0341282											ENSG00000128849	CGNL1	0.572187	0.00988138	0.307934
					ENSG00000182795	C1orf116	-1.12504	0.00111564	0.0344492											ENSG00000104490	NCALD	0.848218	0.00988999	0.307934
					ENSG00000024422	EHD2	1.06858	0.00111568	0.0344492											ENSG00000087903	RFX2	0.615835	0.00990632	0.307934
					ENSG00000133636	NTS	1.63575	0.00111633	0.0344492											ENSG00000128284	APOL3	0.606432	0.00992838	0.307934
					ENSG00000110660	SLC35F2	-0.785761	0.00112781	0.0346917											ENSG00000155657	TTN	0.66132	0.00996646	0.307934
					ENSG00000094796	KRT31	2.47441	0.00113112	0.0346917											ENSG00000136688	IL36G	-0.777826	0.00996892	0.307934
					ENSG00000113296	THBS4	2.72818	0.00113297	0.0346917											ENSG00000136689	IL1RN	-0.578202	0.0099807	0.307934
					ENSG00000132554	RGS22	1.07665	0.00113481	0.0346917											ENSG00000125810	CD93	0.555441	0.00999009	0.307934
					ENSG00000189409	MMP23B	1.61421	0.00113548	0.0346917
					ENSG00000162511	LAPTM5	1.11068	0.00113652	0.0346917
					ENSG00000241697	TMEFF1	1.26676	0.00113919	0.0347102
					ENSG00000240771	ARHGEF25	1.41309	0.0011505	0.0349918
					ENSG00000079819	EPB41L2	1.29657	0.00115434	0.0349934
					ENSG00000204897	KRT25	7.22255	0.0011547	0.0349934
					ENSG00000163431	LMOD1	1.32764	0.00115814	0.0350051
					ENSG00000183742	MACC1	-0.92853	0.0011608	0.0350051
					ENSG00000173511	VEGFB	0.851791	0.00116131	0.0350051
					ENSG00000143867	OSR1	1.12213	0.00116618	0.0350892
					ENSG00000146233	CYP39A1	-0.900457	0.00116902	0.0351123
					ENSG00000137507	LRRC32	1.16719	0.00118049	0.0353938
					ENSG00000116584	ARHGEF2	0.906264	0.00119459	0.0356569
					ENSG00000154734	ADAMTS1	1.47178	0.00119576	0.0356569
					ENSG00000102471	NDFIP2	-0.692292	0.00120482	0.0356569
					ENSG00000166086	JAM3	0.828735	0.00120729	0.0356569
					ENSG00000197702	PARVA	0.855217	0.00120933	0.0356569
					ENSG00000123329	ARHGAP9	1.17589	0.00121086	0.0356569
					ENSG00000154227	CERS3	-0.939298	0.00121462	0.0356569
					ENSG00000172037	LAMB2	1.17503	0.00121548	0.0356569
					ENSG00000103569	AQP9	-1.24171	0.00121566	0.0356569
					ENSG00000279030	AC007336.3	1.88857	0.00121836	0.0356569
					ENSG00000170442	KRT86	6.15222	0.00121902	0.0356569
					ENSG00000177706	FAM20C	0.870612	0.00122076	0.0356569
					ENSG00000111885	MAN1A1	1.22443	0.00122232	0.0356569
					ENSG00000102781	KATNAL1	0.817185	0.00122335	0.0356569
					ENSG00000222009	BTBD19	0.986398	0.00122537	0.0356569
					ENSG00000105894	PTN	1.52601	0.00122664	0.0356569
					ENSG00000106823	ECM2	1.29916	0.00122875	0.0356569
					ENSG00000281991	TMEM265	-3.04094	0.00122951	0.0356569
					ENSG00000135443	KRT85	6.91548	0.00123027	0.0356569
					ENSG00000171812	COL8A2	1.17775	0.00123151	0.0356569
					ENSG00000185989	RASA3	1.12511	0.00123584	0.035721
					ENSG00000178695	KCTD12	0.908011	0.00124378	0.0358736
					ENSG00000104728	ARHGEF10	0.81342	0.00124537	0.0358736
					ENSG00000171476	HOPX	-1.13287	0.00125198	0.035979
					ENSG00000110013	SIAE	-1.5936	0.001254	0.035979
					ENSG00000149781	FERMT3	1.33445	0.00125819	0.035979
					ENSG00000162836	ACP6	-0.863245	0.00125829	0.035979
					ENSG00000170523	KRT83	5.24998	0.00126093	0.035979
					ENSG00000189143	CLDN4	-0.730995	0.00126182	0.035979
					ENSG00000166250	CLMP	1.46364	0.00126482	0.0359984
					ENSG00000144642	RBMS3	1.6071	0.00126814	0.0359984
					ENSG00000250067	YJEFN3	1.184	0.0012689	0.0359984
					ENSG00000109794	FAM149A	1.18797	0.001276	0.0360189
					ENSG00000143341	HMCN1	1.46478	0.00127773	0.0360189
					ENSG00000166741	NNMT	2.03833	0.00127899	0.0360189
					ENSG00000168140	VASN	0.895474	0.0012804	0.0360189
					ENSG00000110324	IL10RA	1.21773	0.00128105	0.0360189
					ENSG00000117228	GBP1	0.797905	0.00128448	0.0360189
					ENSG00000111752	PHC1	0.872774	0.00128598	0.0360189
					ENSG00000111087	GLI1	1.69785	0.00128709	0.0360189
					ENSG00000108759	KRT32	4.04971	0.00128968	0.0360189
					ENSG00000112208	BAG2	1.1578	0.00129096	0.0360189
					ENSG00000061455	PRDM6	1.31591	0.0012969	0.0361216
					ENSG00000186866	POFUT2	0.942969	0.0013008	0.0361216
					ENSG00000131738	KRT33B	4.5514	0.00130311	0.0361216
					ENSG00000072952	MRVI1	1.00431	0.0013032	0.0361216
					ENSG00000163710	PCOLCE2	1.56596	0.0013068	0.0361618
					ENSG00000140682	TGFB1I1	1.12314	0.00131091	0.0361787
					ENSG00000165379	LRFN5	1.60268	0.00131225	0.0361787
					ENSG00000136383	ALPK3	1.26639	0.00131384	0.0361787
					ENSG00000112419	PHACTR2	0.696423	0.00132578	0.0364483
					ENSG00000266714	MYO15B	1.46299	0.0013451	0.0369192
					ENSG00000100600	LGMN	1.00049	0.00135132	0.0370297
					ENSG00000175556	LONRF3	1.73183	0.00136963	0.0374347
					ENSG00000170370	EMX2	0.829688	0.00137373	0.0374347
					ENSG00000120318	ARAP3	1.14606	0.00137485	0.0374347
					ENSG00000145685	LHFPL2	1.11862	0.00137497	0.0374347
					ENSG00000172322	CLEC12A	2.2217	0.00138169	0.0375571
					ENSG00000175984	DENND2C	-0.688169	0.00140189	0.037992
					ENSG00000152766	ANKRD22	-0.749258	0.00140392	0.037992
					ENSG00000130303	BST2	1.34693	0.00140444	0.037992
					ENSG00000136378	ADAMTS7	1.53102	0.00141715	0.0382436
					ENSG00000168502	MTCL1	1.45377	0.00141828	0.0382436
					ENSG00000136732	GYPC	1.11605	0.0014218	0.0382776
					ENSG00000167695	TLCD3A	-0.978306	0.00142582	0.0383246
					ENSG00000145861	C1QTNF2	1.36434	0.00142936	0.0383587
					ENSG00000186818	LILRB4	1.57886	0.0014406	0.0385989
					ENSG00000283703	VSIG10L2	-1.36371	0.00144328	0.0386095
					ENSG00000131370	SH3BP5	1.07656	0.0014528	0.038778
					ENSG00000157873	TNFRSF14	0.918308	0.00145418	0.038778
					ENSG00000130518	IQCN	1.37724	0.00145668	0.0387837
					ENSG00000127954	STEAP4	1.45701	0.00146046	0.0388123
					ENSG00000134874	DZIP1	1.44485	0.00146236	0.0388123
					ENSG00000129151	BBOX1	-0.8257	0.00146786	0.0388279
					ENSG00000129226	CD68	1.44634	0.00146957	0.0388279
					ENSG00000228727	SAPCD1	-2.1749	0.00146985	0.0388279
					ENSG00000086015	MAST2	0.837259	0.00147744	0.0388559
					ENSG00000116117	PARD3B	0.637877	0.00147924	0.0388559
					ENSG00000153395	LPCAT1	0.927085	0.00148049	0.0388559
					ENSG00000023171	GRAMD1B	1.00842	0.00148366	0.0388559
					ENSG00000106665	CLIP2	0.898243	0.00148731	0.0388559
					ENSG00000122121	XPNPEP2	1.4178	0.00148918	0.0388559
					ENSG00000144218	AFF3	1.40656	0.00149125	0.0388559
					ENSG00000172935	MRGPRF	1.41145	0.00149253	0.0388559
					ENSG00000170961	HAS2	1.78252	0.00149416	0.0388559
					ENSG00000244509	APOBEC3C	0.895493	0.00149631	0.0388559
					ENSG00000166148	AVPR1A	2.09806	0.0014987	0.0388559
					ENSG00000119242	CCDC92	0.934882	0.00149895	0.0388559
					ENSG00000135842	NIBAN1	0.739624	0.00150689	0.0388559
					ENSG00000163132	MSX1	1.42452	0.00150773	0.0388559
					ENSG00000103187	COTL1	1.29872	0.00150792	0.0388559
					ENSG00000078098	FAP	1.93574	0.00150795	0.0388559
					ENSG00000115129	TP53I3	1.09606	0.00151004	0.0388559
					ENSG00000185339	TCN2	1.18427	0.0015128	0.0388676
					ENSG00000198083	KRTAP9-9	3.51076	0.00151982	0.0389888
					ENSG00000170458	CD14	1.3237	0.00152297	0.0390005
					ENSG00000104415	CCN4	1.43603	0.00152636	0.0390005
					ENSG00000149534	MS4A2	1.31183	0.00152721	0.0390005
					ENSG00000140848	CPNE2	0.808529	0.00153396	0.0390396
					ENSG00000169184	MN1	1.39404	0.00153624	0.0390396
					ENSG00000163069	SGCB	0.746309	0.00153697	0.0390396
					ENSG00000166444	ST5	0.66494	0.00153799	0.0390396
					ENSG00000197506	SLC28A3	-1.27228	0.00155149	0.0391407
					ENSG00000138792	ENPEP	1.34703	0.00155393	0.0391407
					ENSG00000124491	F13A1	1.17507	0.0015549	0.0391407
					ENSG00000167642	SPINT2	-0.748052	0.00156259	0.0391407
					ENSG00000169116	PARM1	0.956465	0.00156349	0.0391407
					ENSG00000135835	KIAA1614	1.38061	0.00156385	0.0391407
					ENSG00000123096	SSPN	1.34131	0.00156473	0.0391407
					ENSG00000010030	ETV7	-1.05325	0.0015668	0.0391407
					ENSG00000212901	KRTAP3-1	3.44521	0.0015669	0.0391407
					ENSG00000122786	CALD1	1.17528	0.00156724	0.0391407
					ENSG00000212900	KRTAP3-2	3.68485	0.00156748	0.0391407
					ENSG00000159527	PGLYRP3	-1.06056	0.00157106	0.039172
					ENSG00000251322	SHANK3	1.03127	0.00158336	0.0393469
					ENSG00000105419	MEIS3	1.24167	0.001585	0.0393469
					ENSG00000212657	KRTAP16-1	4.1341	0.00158507	0.0393469
					ENSG00000197632	SERPINB2	-0.868838	0.00160001	0.0396595
					ENSG00000196154	S100A4	1.15407	0.00160301	0.0396757
					ENSG00000267534	S1PR2	0.834011	0.00160846	0.0397436
					ENSG00000109107	ALDOC	-1.34261	0.00161046	0.0397436
					ENSG00000170962	PDGFD	1.36589	0.00161429	0.0397798
					ENSG00000172893	DHCR7	-1.06784	0.00162336	0.039864
					ENSG00000049192	ADAMTS6	1.41409	0.00162598	0.039864
					ENSG00000182511	FES	1.15319	0.00162689	0.039864
					ENSG00000081189	MEF2C	0.890689	0.00162803	0.039864
					ENSG00000151692	RNF144A	0.811829	0.00162961	0.039864
					ENSG00000167653	PSCA	-1.71513	0.00163475	0.039864
					ENSG00000101347	SAMHD1	1.18935	0.00163558	0.039864
					ENSG00000064205	CCN5	1.8097	0.0016366	0.039864
					ENSG00000204873	KRTAP9-3	4.03203	0.00164009	0.0398916
					ENSG00000163347	CLDN1	-0.909924	0.00164744	0.0400126
					ENSG00000139648	KRT71	6.76237	0.00165258	0.0400714
					ENSG00000162909	CAPN2	0.755098	0.00165461	0.0400714
					ENSG00000112773	TENT5A	0.70046	0.00166985	0.0402805
					ENSG00000114115	RBP1	-0.980918	0.00166985	0.0402805
					ENSG00000110237	ARHGEF17	0.955305	0.00167262	0.0402805
					ENSG00000214518	KRTAP2-2	3.41966	0.00167581	0.0402805
					ENSG00000163082	SGPP2	-0.661691	0.00167627	0.0402805
					ENSG00000181982	CCDC149	0.687395	0.00168058	0.0402805
					ENSG00000132718	SYT11	1.091	0.00168312	0.0402805
					ENSG00000100196	KDELR3	1.26099	0.00168769	0.0402805
					ENSG00000133316	WDR74	-1.16053	0.00168816	0.0402805
					ENSG00000104888	SLC17A7	1.37453	0.00169026	0.0402805
					ENSG00000278962	AC092645.1	1.33809	0.00169115	0.0402805
					ENSG00000204021	LIPK	-0.9265	0.0016954	0.0402805
					ENSG00000170955	CAVIN3	0.862187	0.00169742	0.0402805
					ENSG00000155659	VSIG4	1.63967	0.00169813	0.0402805
					ENSG00000205730	ITPRIPL2	0.750987	0.00169904	0.0402805
					ENSG00000129521	EGLN3	-0.918937	0.00170769	0.0404093
					ENSG00000162636	FAM102B	0.824182	0.00170926	0.0404093
					ENSG00000105928	GSDME	1.63297	0.00171253	0.0404302
					ENSG00000121068	TBX2	1.50547	0.00171924	0.0405318
					ENSG00000100934	SEC23A	0.685297	0.00172643	0.0406446
					ENSG00000169071	ROR2	1.46957	0.00172989	0.0406694
					ENSG00000100097	LGALS1	1.16463	0.00174613	0.0409438
					ENSG00000188906	LRRK2	0.800552	0.00174679	0.0409438
					ENSG00000065308	TRAM2	0.967488	0.00174884	0.0409438
					ENSG00000179364	PACS2	0.902764	0.00176491	0.0411638
					ENSG00000212899	KRTAP3-3	3.87635	0.0017657	0.0411638
					ENSG00000082269	FAM135A	-0.737134	0.00176581	0.0411638
					ENSG00000162512	SDC3	1.0625	0.00177006	0.0411638
					ENSG00000142619	PADI3	2.80078	0.00177043	0.0411638
					ENSG00000076706	MCAM	0.866814	0.00178017	0.0413333
					ENSG00000167613	LAIR1	1.0258	0.00178374	0.0413592
					ENSG00000066735	KIF26A	1.08688	0.00179089	0.041468
					ENSG00000205726	ITSN1	0.78784	0.00179856	0.0415886
					ENSG00000138131	LOXL4	1.19264	0.00180391	0.0416554
					ENSG00000125675	GRIA3	1.19308	0.00181009	0.0417408
					ENSG00000255587	RAB44	1.44387	0.00181291	0.0417489
					ENSG00000175048	ZDHHC14	0.923452	0.0018207	0.0418382
					ENSG00000107317	PTGDS	2.10026	0.00182175	0.0418382
					ENSG00000089159	PXN	0.721242	0.00183243	0.0420265
					ENSG00000137077	CCL21	1.44014	0.00183628	0.0420575
					ENSG00000188694	KRTAP24-1	3.05157	0.00188284	0.0430655
					ENSG00000169508	GPR183	2.39555	0.00188994	0.0431694
					ENSG00000162493	PDPN	1.13513	0.00190048	0.0433515
					ENSG00000131378	RFTN1	0.946306	0.0019108	0.0434706
					ENSG00000131737	KRT34	4.35498	0.00191155	0.0434706
					ENSG00000187678	SPRY4	1.0971	0.00191698	0.0434706
					ENSG00000149970	CNKSR2	0.75208	0.00192071	0.0434706
					ENSG00000173908	KRT28	4.39466	0.00192314	0.0434706
					ENSG00000151491	EPS8	0.999557	0.00192316	0.0434706
					ENSG00000128805	ARHGAP22	0.849095	0.00192373	0.0434706
					ENSG00000225663	MCRIP1	1.12663	0.00192996	0.0435318
					ENSG00000164867	NOS3	0.975805	0.00193482	0.0435318
					ENSG00000079215	SLC1A3	1.12711	0.00193553	0.0435318
					ENSG00000121361	KCNJ8	1.44636	0.00193675	0.0435318
					ENSG00000116690	PRG4	3.39162	0.00194272	0.0435717
					ENSG00000160588	MPZL3	-0.906573	0.00194586	0.0435717
					ENSG00000145014	TMEM44	1.23591	0.00194955	0.0435717
					ENSG00000164393	ADGRF2	-1.41931	0.00195011	0.0435717
					ENSG00000143797	MBOAT2	-0.887096	0.00195144	0.0435717
					ENSG00000165507	DEPP1	1.50097	0.00195416	0.0435748
					ENSG00000164142	FAM160A1	-0.667276	0.0019617	0.043683
					ENSG00000123689	G0S2	3.33756	0.00196418	0.043683
					ENSG00000172575	RASGRP1	-0.972524	0.00196878	0.0437276
					ENSG00000099998	GGT5	1.25828	0.00197657	0.043843
					ENSG00000105492	SIGLEC6	1.34544	0.00198184	0.0438806
					ENSG00000173369	C1QB	1.67656	0.00198441	0.0438806
					ENSG00000123342	MMP19	1.58337	0.00198606	0.0438806
					ENSG00000135414	GDF11	0.957122	0.00199031	0.0439168
					ENSG00000107863	ARHGAP21	0.790186	0.00199345	0.0439287
					ENSG00000197467	COL13A1	1.45214	0.00199902	0.0439941
					ENSG00000147257	GPC3	1.61391	0.00202953	0.0445512
					ENSG00000019169	MARCO	1.86124	0.00202961	0.0445512
					ENSG00000182575	NXPH3	1.92084	0.00204016	0.0447245
					ENSG00000205445	KRTAP10-2	2.1862	0.00205546	0.0449636
					ENSG00000163637	PRICKLE2	0.935032	0.00206597	0.0449636
					ENSG00000124767	GLO1	-0.900617	0.00206603	0.0449636
					ENSG00000124145	SDC4	-0.895326	0.002068	0.0449636
					ENSG00000206075	SERPINB5	-0.883504	0.0020699	0.0449636
					ENSG00000102181	CD99L2	0.739905	0.00207129	0.0449636
					ENSG00000167306	MYO5B	-0.911698	0.00207217	0.0449636
					ENSG00000155011	DKK2	1.32679	0.00207238	0.0449636
					ENSG00000126016	AMOT	0.910377	0.00207597	0.0449837
					ENSG00000124212	PTGIS	1.29365	0.00209775	0.045389
					ENSG00000188488	SERPINA5	1.90982	0.00210005	0.045389
					ENSG00000143217	NECTIN4	-0.818315	0.00211652	0.0456866
					ENSG00000092009	CMA1	1.22375	0.00212461	0.0458026
					ENSG00000163293	NIPAL1	-0.854464	0.00212863	0.0458307
					ENSG00000140678	ITGAX	1.36747	0.00213277	0.0458613
					ENSG00000091428	RAPGEF4	-0.863856	0.00215523	0.0462417
					ENSG00000136842	TMOD1	1.06096	0.00215897	0.0462417
					ENSG00000093217	XYLB	1.04547	0.00216042	0.0462417
					ENSG00000187513	GJA4	1.47964	0.00216141	0.0462417
					ENSG00000106483	SFRP4	5.98115	0.00216419	0.0462424
					ENSG00000114529	C3orf52	-0.703208	0.00217275	0.0463422
					ENSG00000150867	PIP4K2A	0.749486	0.00217435	0.0463422
					ENSG00000166278	C2	1.42099	0.00217771	0.0463554
					ENSG00000150457	LATS2	0.724039	0.00219862	0.0467414
					ENSG00000011465	DCN	1.50158	0.00221098	0.0469037
					ENSG00000132274	TRIM22	0.721889	0.00221181	0.0469037
					ENSG00000147676	MAL2	-1.00681	0.00222198	0.0470138
					ENSG00000148053	NTRK2	1.23135	0.00222257	0.0470138
					ENSG00000171408	PDE7B	1.3098	0.00225658	0.0476734
					ENSG00000147443	DOK2	1.28736	0.00226703	0.0477691
					ENSG00000078124	ACER3	0.704997	0.00226748	0.0477691
					ENSG00000072694	FCGR2B	0.917206	0.00227017	0.0477691
					ENSG00000241595	KRTAP9-4	3.77483	0.0022745	0.0477691
					ENSG00000109472	CPE	1.06661	0.00227526	0.0477691
					ENSG00000181722	ZBTB20	0.853222	0.00228771	0.0479708
					ENSG00000152402	GUCY1A2	1.7746	0.00230443	0.0482484
					ENSG00000164056	SPRY1	0.718193	0.00230929	0.0482484
					ENSG00000089472	HEPH	0.838666	0.00230952	0.0482484
					ENSG00000127241	MASP1	1.36731	0.00231876	0.0483319
					ENSG00000115461	IGFBP5	1.34896	0.00231924	0.0483319
					ENSG00000144668	ITGA9	0.852447	0.00232748	0.0484437
					ENSG00000132535	DLG4	0.94932	0.00233254	0.0484893
					ENSG00000198090	KRTAP4-6	3.76003	0.00233687	0.0485195
					ENSG00000119862	LGALSL	-1.00499	0.00233993	0.0485234
					ENSG00000132840	BHMT2	1.58912	0.00234786	0.048628
					ENSG00000124429	POF1B	-1.17936	0.00236268	0.0488416
					ENSG00000165030	NFIL3	1.43423	0.00236396	0.0488416
					ENSG00000186994	KANK3	1.05206	0.00236908	0.0488606
					ENSG00000102265	TIMP1	1.0707	0.00237306	0.0488606
					ENSG00000076351	SLC46A1	1.01479	0.00237356	0.0488606
					ENSG00000151725	CENPU	-1.29871	0.00237738	0.0488721
					ENSG00000142634	EFHD2	0.706741	0.00238997	0.0488721
					ENSG00000167656	LY6D	-1.0702	0.00239126	0.0488721
					ENSG00000154978	VOPP1	0.759962	0.00239201	0.0488721
					ENSG00000002746	HECW1	1.25823	0.0023924	0.0488721
					ENSG00000047648	ARHGAP6	1.12697	0.00239389	0.0488721
					ENSG00000025434	NR1H3	1.02785	0.00239439	0.0488721
					ENSG00000170522	ELOVL6	-0.878038	0.00240408	0.0489541
					ENSG00000128340	RAC2	1.13982	0.0024085	0.0489541
					ENSG00000132589	FLOT2	0.725851	0.00241068	0.0489541
					ENSG00000169744	LDB2	1.11239	0.00241555	0.0489541
					ENSG00000135596	MICAL1	1.03401	0.00241598	0.0489541
					ENSG00000122420	PTGFR	1.12565	0.00241732	0.0489541
					ENSG00000212935	KRTAP10-3	2.68128	0.0024187	0.0489541
					ENSG00000151789	ZNF385D	0.859549	0.00243594	0.0491907
					ENSG00000142227	EMP3	0.72453	0.00243643	0.0491907
					ENSG00000168461	RAB31	0.982143	0.00243914	0.0491907
					ENSG00000260314	MRC1	1.30802	0.00245508	0.0494368
					ENSG00000113273	ARSB	0.926684	0.00246033	0.0494368
					ENSG00000123353	ORMDL2	-0.816572	0.0024626	0.0494368
					ENSG00000173918	C1QTNF1	1.24772	0.00246649	0.0494368
					ENSG00000128606	LRRC17	1.54656	0.0024709	0.0494368
					ENSG00000110719	TCIRG1	0.935177	0.00247205	0.0494368
					ENSG00000146112	PPP1R18	0.652633	0.0024745	0.0494368
					ENSG00000145431	PDGFC	0.810225	0.00247477	0.0494368
					ENSG00000139116	KIF21A	-0.6612	0.0025458	0.0506741
					ENSG00000221968	FADS3	0.872106	0.00254821	0.0506741
					ENSG00000140406	TLNRD1	0.735779	0.0025492	0.0506741
					ENSG00000136270	TBRG4	-0.760693	0.00255156	0.0506741
					ENSG00000114019	AMOTL2	0.683858	0.00255476	0.0506741
					ENSG00000188070	C11orf95	0.95071	0.0025555	0.0506741
					ENSG00000144730	IL17RD	0.672337	0.00255772	0.0506741
					ENSG00000189129	PLAC9	1.31335	0.00256598	0.0507782
					ENSG00000100365	NCF4	1.14165	0.00258024	0.0510005
					ENSG00000185633	NDUFA4L2	-1.04282	0.00258495	0.0510293
					ENSG00000143882	ATP6V1C2	-0.865103	0.00258774	0.0510293
					ENSG00000166592	RRAD	1.82398	0.00259864	0.0511565
					ENSG00000162366	PDZK1IP1	-0.910155	0.00260025	0.0511565
					ENSG00000006059	KRT33A	3.6931	0.0026151	0.0513887
					ENSG00000061918	GUCY1B1	1.25726	0.00262153	0.0514551
					ENSG00000240871	KRTAP4-7	3.61433	0.00263399	0.0516397
					ENSG00000198816	ZNF358	0.777181	0.00264177	0.0517321
					ENSG00000115602	IL1RL1	1.39437	0.00264494	0.0517342
					ENSG00000172752	COL6A5	1.60502	0.00264877	0.0517447
					ENSG00000108950	FAM20A	1.4009	0.00265161	0.0517447
					ENSG00000130589	HELZ2	1.06971	0.00265554	0.0517616
					ENSG00000173418	NAA20	-0.70974	0.00266726	0.0519301
					ENSG00000115380	EFEMP1	1.1803	0.00267438	0.0520088
					ENSG00000143819	EPHX1	0.695005	0.00268566	0.052058
					ENSG00000143226	FCGR2A	1.06341	0.0026903	0.052058
					ENSG00000102401	ARMCX3	0.843634	0.00269051	0.052058
					ENSG00000205038	PKHD1L1	0.991669	0.00269148	0.052058
					ENSG00000004776	HSPB6	2.49179	0.00269234	0.052058
					ENSG00000187173	LCE2A	-2.08686	0.00270852	0.0522372
					ENSG00000219481	NBPF1	0.734994	0.00270873	0.0522372
					ENSG00000171446	KRT27	5.22441	0.00271279	0.0522372
					ENSG00000082074	FYB1	1.26988	0.00271398	0.0522372
					ENSG00000186469	GNG2	1.01764	0.00272917	0.0524698
					ENSG00000100342	APOL1	0.871242	0.0027344	0.0525105
					ENSG00000214756	CSKMT	-0.911099	0.00274172	0.0525911
					ENSG00000099860	GADD45B	2.00295	0.00274674	0.0526278
					ENSG00000187601	MAGEH1	0.929119	0.00276547	0.0529265
					ENSG00000157510	AFAP1L1	1.0218	0.00278384	0.0531399
					ENSG00000111291	GPRC5D	2.87936	0.00278583	0.0531399
					ENSG00000162711	NLRP3	1.82438	0.00278607	0.0531399
					ENSG00000187608	ISG15	1.17877	0.00279114	0.0531765
					ENSG00000110723	EXPH5	-0.804416	0.00280143	0.0533124
					ENSG00000196666	FAM180B	1.21387	0.00281679	0.0535443
					ENSG00000129538	RNASE1	1.14133	0.00282642	0.053572
					ENSG00000138449	SLC40A1	1.24295	0.00282903	0.053572
					ENSG00000166348	USP54	-0.640048	0.00282965	0.053572
					ENSG00000137474	MYO7A	1.26704	0.00283094	0.053572
					ENSG00000180448	ARHGAP45	0.920649	0.00283508	0.0535903
					ENSG00000161381	PLXDC1	0.985107	0.00284509	0.0537084
					ENSG00000179820	MYADM	1.28701	0.00284797	0.0537084
					ENSG00000204880	KRTAP4-8	2.9774	0.00285192	0.0537084
					ENSG00000126458	RRAS	0.864119	0.00285653	0.0537084
					ENSG00000185518	SV2B	1.06491	0.00285951	0.0537084
					ENSG00000206538	VGLL3	0.989841	0.00286349	0.0537084
					ENSG00000173905	GOLIM4	0.748208	0.0028636	0.0537084
					ENSG00000181092	ADIPOQ	3.77081	0.00286725	0.0537171
					ENSG00000136155	SCEL	-1.11376	0.00288244	0.0539418
					ENSG00000144278	GALNT13	1.29926	0.00290371	0.0542798
					ENSG00000175899	A2M	0.850305	0.00292437	0.0544954
					ENSG00000205186	FABP9	4.73298	0.00292471	0.0544954
					ENSG00000123094	RASSF8	1.02201	0.00292493	0.0544954
					ENSG00000172986	GXYLT2	1.67202	0.00293746	0.0546685
					ENSG00000141198	TOM1L1	-0.703603	0.00295116	0.0547936
					ENSG00000113269	RNF130	0.797224	0.00295377	0.0547936
					ENSG00000095370	SH2D3C	1.0346	0.00295392	0.0547936
					ENSG00000198682	PAPSS2	1.62541	0.0029702	0.0550295
					ENSG00000169083	AR	0.887001	0.00298069	0.0550295
					ENSG00000240184	PCDHGC3	0.713544	0.00298124	0.0550295
					ENSG00000013016	EHD3	1.03582	0.00298176	0.0550295
					ENSG00000133065	SLC41A1	0.690537	0.00298748	0.0550295
					ENSG00000166819	PLIN1	4.08604	0.00298998	0.0550295
					ENSG00000104870	FCGRT	0.693692	0.00299222	0.0550295
					ENSG00000087076	HSD17B14	1.29726	0.00299272	0.0550295
					ENSG00000090659	CD209	0.956951	0.00299741	0.0550558
					ENSG00000010810	FYN	0.659038	0.00300696	0.0551711
					ENSG00000253313	C1orf210	-1.04315	0.00301262	0.0551944
					ENSG00000009694	TENM1	0.830634	0.00301476	0.0551944
					ENSG00000106819	ASPN	3.51546	0.00302056	0.0552332
					ENSG00000285283	AL035078.4	0.856868	0.00302343	0.0552332
					ENSG00000185674	LYG2	2.26413	0.00303139	0.055296
					ENSG00000253304	TMEM200B	1.1654	0.00303342	0.055296
					ENSG00000166473	PKD1L2	1.63213	0.00304817	0.0555049
					ENSG00000138722	MMRN1	1.32256	0.00305563	0.0555809
					ENSG00000168309	FAM107A	1.10834	0.00306228	0.0555845
					ENSG00000168546	GFRA2	1.1757	0.00306243	0.0555845
					ENSG00000221880	KRTAP1-3	4.2941	0.00306571	0.0555845
					ENSG00000172594	SMPDL3A	-0.730523	0.00307701	0.0556892
					ENSG00000129680	MAP7D3	0.867971	0.00308035	0.0556892
					ENSG00000270149	AL591806.4	-1.01148	0.00308317	0.0556892
					ENSG00000115318	LOXL3	1.09083	0.0030863	0.0556892
					ENSG00000141293	SKAP1	1.12877	0.00308798	0.0556892
					ENSG00000118971	CCND2	1.00138	0.00309475	0.0557517
					ENSG00000124126	PREX1	1.05438	0.00310092	0.0558033
					ENSG00000088367	EPB41L1	0.617502	0.00310975	0.0558392
					ENSG00000163513	TGFBR2	0.680132	0.00311254	0.0558392
					ENSG00000233608	TWIST2	1.4416	0.00311686	0.0558392
					ENSG00000151726	ACSL1	-0.79427	0.0031231	0.0558392
					ENSG00000135052	GOLM1	0.931245	0.00312384	0.0558392
					ENSG00000110080	ST3GAL4	0.780692	0.00312714	0.0558392
					ENSG00000150556	LYPD6B	-0.732447	0.00312888	0.0558392
					ENSG00000108639	SYNGR2	-0.630388	0.00313348	0.0558392
					ENSG00000077157	PPP1R12B	0.714124	0.00313365	0.0558392
					ENSG00000178919	FOXE1	1.51869	0.00313599	0.0558392
					ENSG00000138193	PLCE1	1.23923	0.00314063	0.0558629
					ENSG00000160593	JAML	1.17394	0.0031473	0.0559226
					ENSG00000156976	EIF4A2	-0.969621	0.00316417	0.0561249
					ENSG00000142961	MOB3C	0.747416	0.00316619	0.0561249
					ENSG00000006042	TMEM98	0.792973	0.00316867	0.0561249
					ENSG00000134780	DAGLA	1.19454	0.00320665	0.0567151
					ENSG00000244537	KRTAP4-2	2.33588	0.0032087	0.0567151
					ENSG00000197183	NOL4L	0.78793	0.00322662	0.0569722
					ENSG00000112541	PDE10A	1.27209	0.0032571	0.0574502
					ENSG00000204301	NOTCH4	1.00382	0.0032631	0.0574642
					ENSG00000164111	ANXA5	0.837819	0.0032647	0.0574642
					ENSG00000213417	KRTAP2-4	4.30242	0.00327844	0.0576458
					ENSG00000186212	SOWAHB	-1.28118	0.00328868	0.0577658
					ENSG00000198108	CHSY3	1.43919	0.00329914	0.0578467
					ENSG00000184867	ARMCX2	0.946165	0.00330014	0.0578467
					ENSG00000187272	KRTAP9-8	3.79023	0.00331543	0.0580543
					ENSG00000197712	FAM114A1	0.606803	0.00331896	0.058056
					ENSG00000111145	ELK3	0.809366	0.00334876	0.0585167
					ENSG00000115306	SPTBN1	0.806258	0.00337907	0.0589852
					ENSG00000182898	TCHHL1	4.59956	0.00338852	0.0589942
					ENSG00000142599	RERE	0.703226	0.00338925	0.0589942
					ENSG00000185811	IKZF1	0.984835	0.00339007	0.0589942
					ENSG00000173641	HSPB7	1.39528	0.00339738	0.0589981
					ENSG00000212722	KRTAP4-9	4.03525	0.00339867	0.0589981
					ENSG00000105388	CEACAM5	-1.14958	0.00340104	0.0589981
					ENSG00000072135	PTPN18	0.82239	0.00340727	0.0589981
					ENSG00000137563	GGH	-1.07929	0.00340777	0.0589981
					ENSG00000157985	AGAP1	0.788286	0.00341231	0.0590148
					ENSG00000125354	SEPTIN6	0.689651	0.00341573	0.0590148
					ENSG00000153294	ADGRF4	-1.1099	0.00342058	0.0590382
					ENSG00000188042	ARL4C	0.828416	0.0034288	0.0591197
					ENSG00000178878	APOLD1	1.4276	0.00345204	0.0594597
					ENSG00000011422	PLAUR	1.95678	0.0034731	0.0597614
					ENSG00000173372	C1QA	1.23544	0.00347676	0.0597634
					ENSG00000150636	CCDC102B	1.56755	0.00350076	0.0601147
					ENSG00000241233	KRTAP5-8	2.80803	0.00350994	0.0602112
					ENSG00000069122	ADGRF5	0.978982	0.00351953	0.0602596
					ENSG00000138039	LHCGR	1.52679	0.0035199	0.0602596
					ENSG00000188886	ASTL	1.28862	0.00353079	0.0603528
					ENSG00000178104	PDE4DIP	0.665994	0.0035325	0.0603528
					ENSG00000149557	FEZ1	0.926322	0.00354839	0.0604588
					ENSG00000205867	KRTAP5-2	2.13161	0.003552	0.0604588
					ENSG00000078018	MAP2	-0.680562	0.00355236	0.0604588
					ENSG00000170456	DENND5B	0.707933	0.00355303	0.0604588
					ENSG00000198286	CARD11	1.37781	0.00357551	0.0607801
					ENSG00000184408	KCND2	1.66469	0.00359192	0.0609155
					ENSG00000274618	HIST1H4F	-1.11289	0.0035942	0.0609155
					ENSG00000212725	KRTAP2-1	4.01809	0.00359431	0.0609155
					ENSG00000213416	KRTAP4-12	3.42573	0.00360007	0.0609521
					ENSG00000164107	HAND2	1.79482	0.00362293	0.0612776
					ENSG00000130511	SSBP4	0.940316	0.00363713	0.0613225
					ENSG00000138835	RGS3	0.734031	0.00363896	0.0613225
					ENSG00000215845	TSTD1	-0.838283	0.00364484	0.0613225
					ENSG00000160014	CALM3	0.623554	0.00364507	0.0613225
					ENSG00000071054	MAP4K4	0.639109	0.00364652	0.0613225
					ENSG00000034971	MYOC	2.73132	0.00364922	0.0613225
					ENSG00000172985	SH3RF3	0.901809	0.00365101	0.0613225
					ENSG00000139220	PPFIA2	1.44742	0.00365612	0.0613473
					ENSG00000169418	NPR1	1.06262	0.00367354	0.0614539
					ENSG00000135363	LMO2	0.998173	0.00367575	0.0614539
					ENSG00000062282	DGAT2	-1.06936	0.00367609	0.0614539
					ENSG00000134058	CDK7	-0.660635	0.00367772	0.0614539
					ENSG00000143248	RGS5	1.12352	0.00368071	0.0614539
					ENSG00000135299	ANKRD6	0.776011	0.00368432	0.0614539
					ENSG00000099256	PRTFDC1	1.16803	0.00370253	0.0616505
					ENSG00000167741	GGT6	-0.851485	0.00370426	0.0616505
					ENSG00000075420	FNDC3B	0.733348	0.00370707	0.0616505
					ENSG00000136052	SLC41A2	1.33402	0.00371348	0.0616964
					ENSG00000138669	PRKG2	1.55907	0.00371995	0.061711
					ENSG00000205426	KRT81	5.22362	0.0037236	0.061711
					ENSG00000152784	PRDM8	1.29164	0.00372632	0.061711
					ENSG00000176155	CCDC57	0.718198	0.00372898	0.061711
					ENSG00000155016	CYP2U1	0.884013	0.00375249	0.0620393
					ENSG00000135605	TEC	-0.668398	0.00378387	0.0624968
					ENSG00000166012	TAF1D	-0.945459	0.00379203	0.0625048
					ENSG00000126947	ARMCX1	0.858113	0.00379431	0.0625048
					ENSG00000170484	KRT74	4.18373	0.00379547	0.0625048
					ENSG00000110315	RNF141	-0.648726	0.00380135	0.0625408
					ENSG00000173482	PTPRM	0.672483	0.00380884	0.0625865
					ENSG00000164695	CHMP4C	-1.32178	0.00381907	0.0625865
					ENSG00000174808	BTC	-1.56663	0.00381959	0.0625865
					ENSG00000162714	ZNF496	0.598028	0.00382117	0.0625865
					ENSG00000164574	GALNT10	0.708656	0.00382267	0.0625865
					ENSG00000196628	TCF4	0.696133	0.00382935	0.0626031
					ENSG00000183023	SLC8A1	-0.849999	0.0038311	0.0626031
					ENSG00000165810	BTNL9	1.13102	0.00383576	0.0626186
					ENSG00000188092	GPR89B	-0.731964	0.00383979	0.0626238
					ENSG00000157064	NMNAT2	1.33256	0.00385447	0.0627165
					ENSG00000182591	KRTAP11-1	3.68206	0.00385469	0.0627165
					ENSG00000162614	NEXN	1.12894	0.00385662	0.0627165
					ENSG00000137573	SULF1	1.77913	0.00386607	0.0627418
					ENSG00000139946	PELI2	0.900877	0.00386763	0.0627418
					ENSG00000110651	CD81	0.661371	0.00386933	0.0627418
					ENSG00000198443	KRTAP4-1	3.55433	0.00388035	0.0628602
					ENSG00000111859	NEDD9	0.83475	0.00388807	0.0629157
					ENSG00000184557	SOCS3	2.70634	0.00389277	0.0629157
					ENSG00000166548	TK2	0.61747	0.00389777	0.0629157
					ENSG00000099250	NRP1	0.879195	0.00390164	0.0629157
					ENSG00000186111	PIP5K1C	0.859361	0.00390241	0.0629157
					ENSG00000125485	DDX31	-0.637194	0.00391581	0.063034
					ENSG00000101004	NINL	0.831361	0.00391722	0.063034
					ENSG00000106799	TGFBR1	0.640934	0.00392283	0.0630642
					ENSG00000137936	BCAR3	-0.731519	0.00393499	0.0631994
					ENSG00000149218	ENDOD1	-0.660868	0.00394411	0.0632338
					ENSG00000197683	KRTAP26-1	3.25655	0.00394663	0.0632338
					ENSG00000141506	PIK3R5	1.17384	0.00394837	0.0632338
					ENSG00000126247	CAPNS1	0.674904	0.00395713	0.0633141
					ENSG00000160256	FAM207A	-0.822332	0.00397917	0.0634654
					ENSG00000005108	THSD7A	0.816654	0.00397971	0.0634654
					ENSG00000132970	WASF3	0.699051	0.003985	0.0634654
					ENSG00000069702	TGFBR3	0.638126	0.00398807	0.0634654
					ENSG00000185532	PRKG1	1.0988	0.00398855	0.0634654
					ENSG00000131080	EDA2R	1.11122	0.00399291	0.0634654
					ENSG00000104324	CPQ	0.756082	0.00399596	0.0634654
					ENSG00000137801	THBS1	1.3638	0.00399723	0.0634654
					ENSG00000178764	ZHX2	0.717105	0.00400192	0.0634654
					ENSG00000137312	FLOT1	0.603086	0.00400419	0.0634654
					ENSG00000168497	CAVIN2	1.39478	0.00402072	0.0636154
					ENSG00000106546	AHR	0.738333	0.00402119	0.0636154
					ENSG00000111110	PPM1H	0.852569	0.0040351	0.0637757
					ENSG00000109182	CWH43	-0.796476	0.00404747	0.0638569
					ENSG00000178776	C5orf46	-1.11958	0.00405124	0.0638569
					ENSG00000239886	KRTAP9-2	3.36834	0.00405218	0.0638569
					ENSG00000132530	XAF1	0.580513	0.00405537	0.0638569
					ENSG00000108679	LGALS3BP	1.27614	0.00406624	0.0639685
					ENSG00000113805	CNTN3	1.02248	0.00408343	0.0641339
					ENSG00000221864	KRTAP12-2	2.41826	0.00408435	0.0641339
					ENSG00000119185	ITGB1BP1	0.550384	0.00409092	0.0641427
					ENSG00000128965	CHAC1	1.82768	0.00409252	0.0641427
					ENSG00000158715	SLC45A3	1.30099	0.00410052	0.0641937
					ENSG00000169900	PYDC1	-1.37447	0.00410535	0.0641937
					ENSG00000134317	GRHL1	-0.766213	0.00411089	0.0641937
					ENSG00000106078	COBL	-0.705897	0.00411179	0.0641937
					ENSG00000171396	KRTAP4-4	3.32059	0.00411724	0.0641937
					ENSG00000115325	DOK1	1.20501	0.00411859	0.0641937
					ENSG00000282278	AC058822.1	0.889514	0.00413311	0.0643296
					ENSG00000146535	GNA12	0.733034	0.00413493	0.0643296
					ENSG00000221963	APOL6	0.707076	0.00414306	0.0643378
					ENSG00000143590	EFNA3	-0.904681	0.00414591	0.0643378
					ENSG00000169550	MUC15	-0.711948	0.00415043	0.0643378
					ENSG00000214944	ARHGEF28	-0.662994	0.00415071	0.0643378
					ENSG00000144152	FBLN7	1.43907	0.00415563	0.064355
					ENSG00000165953	SERPINA12	-1.42768	0.00416049	0.0643713
					ENSG00000173338	KCNK7	-1.21103	0.00416967	0.0644542
					ENSG00000163207	IVL	-0.962961	0.00418933	0.064643
					ENSG00000138172	CALHM2	1.14631	0.00418954	0.064643
					ENSG00000150764	DIXDC1	0.675835	0.00420043	0.0647518
					ENSG00000175567	UCP2	0.925947	0.00421222	0.0648178
					ENSG00000048052	HDAC9	1.12724	0.00421239	0.0648178
					ENSG00000197079	KRT35	4.36149	0.00422984	0.0649896
					ENSG00000182732	RGS6	1.19756	0.00423125	0.0649896
					ENSG00000180332	KCTD4	-1.4471	0.00425029	0.0652226
					ENSG00000171017	LRRC8E	-0.702639	0.00426428	0.0653779
					ENSG00000205221	VIT	1.71893	0.00427129	0.065426
					ENSG00000179583	CIITA	0.589746	0.00428245	0.0655373
					ENSG00000111912	NCOA7	0.947545	0.0043074	0.0658595
					ENSG00000122986	HVCN1	1.06731	0.00431704	0.0659339
					ENSG00000272804	KRTAP10-7	2.9073	0.00432456	0.0659339
					ENSG00000173156	RHOD	-0.93688	0.00432474	0.0659339
					ENSG00000260428	SCX	1.22775	0.00432789	0.0659339
					ENSG00000113555	PCDH12	1.12617	0.00433292	0.065951
					ENSG00000157637	SLC38A10	0.759174	0.00434612	0.0660923
					ENSG00000173068	BNC2	1.40038	0.00435204	0.0661229
					ENSG00000052802	MSMO1	-0.961471	0.00436619	0.0662781
					ENSG00000127824	TUBA4A	-1.00887	0.00438588	0.0665172
					ENSG00000157554	ERG	0.837594	0.00439022	0.0665233
					ENSG00000198846	TOX	1.31329	0.00439587	0.0665365
					ENSG00000143851	PTPN7	1.0177	0.00439897	0.0665365
					ENSG00000187175	KRTAP12-1	2.55834	0.00441028	0.0666338
					ENSG00000115956	PLEK	1.34834	0.0044133	0.0666338
					ENSG00000084636	COL16A1	0.996651	0.00441981	0.0666724
					ENSG00000127125	PPCS	-0.568751	0.00442637	0.0667117
					ENSG00000163638	ADAMTS9	1.42465	0.00443925	0.0668386
					ENSG00000189280	GJB5	-1.02632	0.00444369	0.0668386
					ENSG00000102891	MT4	1.63701	0.00444807	0.0668386
					ENSG00000129946	SHC2	1.24351	0.00445657	0.0668386
					ENSG00000168994	PXDC1	0.760501	0.00445699	0.0668386
					ENSG00000051523	CYBA	0.990218	0.00445855	0.0668386
					ENSG00000167291	TBC1D16	0.747754	0.00447401	0.0669899
					ENSG00000186393	KRT26	1.96032	0.00447737	0.0669899
					ENSG00000136630	HLX	1.31031	0.00448054	0.0669899
					ENSG00000047365	ARAP2	-0.665543	0.00448791	0.0670407
					ENSG00000163453	IGFBP7	1.16942	0.00451314	0.0673579
					ENSG00000111339	ART4	1.07255	0.00455477	0.0679192
					ENSG00000074219	TEAD2	0.778895	0.00456361	0.0679905
					ENSG00000173040	EVC2	0.835725	0.00456906	0.0679905
					ENSG00000203785	SPRR2E	-1.59857	0.00457359	0.0679905
					ENSG00000063587	ZNF275	0.959431	0.00457566	0.0679905
					ENSG00000166130	IKBIP	0.892871	0.00458647	0.0680911
					ENSG00000279752	AC011389.3	1.14795	0.00459918	0.0682198
					ENSG00000198271	KRTAP4-5	2.52627	0.00460894	0.0683046
					ENSG00000105355	PLIN3	-0.572059	0.00461455	0.068312
					ENSG00000197646	PDCD1LG2	1.09185	0.00461789	0.068312
					ENSG00000134072	CAMK1	0.95351	0.00462224	0.068312
					ENSG00000197641	SERPINB13	-1.28445	0.00462563	0.068312
					ENSG00000118407	FILIP1	1.43349	0.00464544	0.0684819
					ENSG00000044524	EPHA3	1.76279	0.00464952	0.0684819
					ENSG00000151150	ANK3	-0.635833	0.00465317	0.0684819
					ENSG00000119403	PHF19	0.956056	0.0046541	0.0684819
					ENSG00000186654	PRR5	0.882433	0.00466133	0.0684819
					ENSG00000183091	NEB	-0.949993	0.00466147	0.0684819
					ENSG00000186318	BACE1	0.595806	0.00467278	0.0685845
					ENSG00000129354	AP1M2	-0.90902	0.00467658	0.0685845
					ENSG00000002834	LASP1	0.590765	0.0046859	0.0686614
					ENSG00000187231	SESTD1	1.08328	0.00469115	0.0686787
					ENSG00000111405	ENDOU	-0.871913	0.00469955	0.0687358
					ENSG00000139329	LUM	1.76264	0.00470319	0.0687358
					ENSG00000184992	BRI3BP	-0.615399	0.00471049	0.0687829
					ENSG00000115590	IL1R2	-1.37464	0.00471948	0.0688011
					ENSG00000102755	FLT1	0.627456	0.00471989	0.0688011
					ENSG00000128917	DLL4	1.0113	0.00473321	0.0688605
					ENSG00000105426	PTPRS	0.94564	0.00473496	0.0688605
					ENSG00000182179	UBA7	0.979782	0.0047362	0.0688605
					ENSG00000167202	TBC1D2B	0.704306	0.00476423	0.0691479
					ENSG00000079337	RAPGEF3	0.898217	0.00477119	0.0691479
					ENSG00000212721	KRTAP4-11	2.53354	0.00477173	0.0691479
					ENSG00000185946	RNPC3	-0.548296	0.00477462	0.0691479
					ENSG00000278384	AL354822.1	-0.663375	0.00477736	0.0691479
					ENSG00000115252	PDE1A	1.55754	0.00478055	0.0691479
					ENSG00000100312	ACR	1.32245	0.00479243	0.0692041
					ENSG00000136205	TNS3	0.971097	0.004794	0.0692041
					ENSG00000154269	ENPP3	1.39213	0.00479673	0.0692041
					ENSG00000156011	PSD3	0.54767	0.00480513	0.0692661
					ENSG00000176907	TCIM	1.47236	0.00481442	0.0693181
					ENSG00000155666	KDM8	1.04564	0.00481695	0.0693181
					ENSG00000136783	NIPSNAP3A	-0.70897	0.00482314	0.069348
					ENSG00000143850	PLEKHA6	0.843252	0.00484516	0.0696053
					ENSG00000196859	KRT39	2.70052	0.00486932	0.069836
					ENSG00000127920	GNG11	0.939401	0.00486949	0.069836
					ENSG00000181350	LRRC75A	1.33133	0.00488514	0.070001
					ENSG00000148737	TCF7L2	0.683868	0.00489107	0.0700266
					ENSG00000145247	OCIAD2	-0.723788	0.00491854	0.0703601
					ENSG00000142694	EVA1B	1.01602	0.00492519	0.0703956
					ENSG00000069188	SDK2	1.02819	0.00494737	0.070648
					ENSG00000085662	AKR1B1	0.719153	0.00495122	0.070648
					ENSG00000166401	SERPINB8	-1.03693	0.00496535	0.0707897
					ENSG00000117597	UTP25	-0.564036	0.0049901	0.0710445
					ENSG00000158747	NBL1	0.751491	0.00499542	0.0710445
					ENSG00000111911	HINT3	-1.00372	0.00499585	0.0710445
					ENSG00000119917	IFIT3	1.09065	0.00500601	0.0711291
					ENSG00000137100	DCTN3	-0.610337	0.00502415	0.0713034
					ENSG00000157657	ZNF618	0.692601	0.00502672	0.0713034
					ENSG00000107679	PLEKHA1	-0.566205	0.00504055	0.0713922
					ENSG00000120738	EGR1	1.25313	0.00504144	0.0713922
					ENSG00000198589	LRBA	-0.614371	0.00508281	0.0719177
					ENSG00000263961	RHEX	1.50627	0.00509341	0.0719851
					ENSG00000173085	COQ2	-0.834954	0.0050961	0.0719851
					ENSG00000110799	VWF	0.625934	0.0051004	0.0719856
					ENSG00000104140	RHOV	-0.618558	0.00511969	0.0721975
					ENSG00000166265	CYYR1	0.87159	0.00513319	0.0723244
					ENSG00000183496	MEX3B	1.07397	0.00513726	0.0723244
					ENSG00000126218	F10	1.80187	0.00515212	0.0723862
					ENSG00000196549	MME	2.32692	0.0051537	0.0723862
					ENSG00000241123	KRTAP10-5	2.36319	0.00515452	0.0723862
					ENSG00000066322	ELOVL1	-1.04088	0.00516457	0.0724255
					ENSG00000123338	NCKAP1L	0.826332	0.0051659	0.0724255
					ENSG00000182601	HS3ST4	5.36339	0.00518643	0.072653
					ENSG00000165240	ATP7A	-0.619003	0.00523609	0.0732879
					ENSG00000100592	DAAM1	-0.586558	0.00525597	0.0734916
					ENSG00000102057	KCND1	1.15041	0.00526289	0.0734916
					ENSG00000011201	ANOS1	1.25068	0.00527015	0.0734916
					ENSG00000010803	SCMH1	0.612465	0.00527122	0.0734916
					ENSG00000221859	KRTAP10-10	2.15239	0.00527241	0.0734916
					ENSG00000243489	KRTAP10-11	2.14297	0.0052939	0.0736159
					ENSG00000128016	ZFP36	1.41873	0.00530214	0.0736159
					ENSG00000184545	DUSP8	0.792197	0.00530497	0.0736159
					ENSG00000124225	PMEPA1	0.722225	0.00530653	0.0736159
					ENSG00000112378	PERP	-1.09469	0.00530655	0.0736159
					ENSG00000163131	CTSS	1.12223	0.0053075	0.0736159
					ENSG00000078053	AMPH	1.72348	0.00532183	0.0737541
					ENSG00000128203	ASPHD2	-1.13355	0.00533665	0.0738812
					ENSG00000116604	MEF2D	0.579512	0.00534232	0.0738812
					ENSG00000163840	DTX3L	0.585194	0.00534413	0.0738812
					ENSG00000133710	SPINK5	-0.845865	0.00535835	0.0740172
					ENSG00000196156	KRTAP4-3	2.60962	0.00537418	0.0741751
					ENSG00000131196	NFATC1	0.94429	0.00538556	0.0742714
					ENSG00000164684	ZNF704	0.706166	0.0054043	0.0744691
					ENSG00000131459	GFPT2	1.69278	0.00541971	0.0745212
					ENSG00000127328	RAB3IP	-0.593476	0.00542481	0.0745212
					ENSG00000169902	TPST1	0.931659	0.00542703	0.0745212
					ENSG00000113161	HMGCR	-0.802484	0.00542806	0.0745212
					ENSG00000108819	PPP1R9B	0.842411	0.00543366	0.0745212
					ENSG00000144649	GASK1A	1.24659	0.00543458	0.0745212
					ENSG00000042832	TG	-1.13235	0.00544378	0.0745268
					ENSG00000142303	ADAMTS10	1.45346	0.00544577	0.0745268
					ENSG00000099139	PCSK5	-2.17542	0.00544915	0.0745268
					ENSG00000150594	ADRA2A	1.2203	0.00545264	0.0745268
					ENSG00000029534	ANK1	1.04751	0.00546599	0.0746489
					ENSG00000154262	ABCA6	0.92694	0.0054805	0.0747534
					ENSG00000176595	KBTBD11	1.21668	0.0054825	0.0747534
					ENSG00000152217	SETBP1	0.609426	0.00550046	0.0749376
					ENSG00000167972	ABCA3	0.642131	0.00551229	0.0750383
					ENSG00000133063	CHIT1	3.36858	0.00555352	0.0755309
					ENSG00000168143	FAM83B	-0.695816	0.00555742	0.0755309
					ENSG00000112246	SIM1	1.04042	0.00561142	0.0762034
					ENSG00000157766	ACAN	2.41304	0.00562976	0.0763909
					ENSG00000104936	DMPK	0.849652	0.00565609	0.0766866
					ENSG00000123685	BATF3	1.22638	0.00566759	0.0767809
					ENSG00000188015	S100A3	2.59408	0.00572304	0.0774699
					ENSG00000177098	SCN4B	0.893642	0.00573868	0.0774708
					ENSG00000174600	CMKLR1	0.867291	0.00573905	0.0774708
					ENSG00000055332	EIF2AK2	0.593601	0.00574306	0.0774708
					ENSG00000151135	TMEM263	1.12474	0.00574774	0.0774708
					ENSG00000120341	SEC16B	0.930607	0.00574805	0.0774708
					ENSG00000136710	CCDC115	-0.594485	0.00575065	0.0774708
					ENSG00000198092	TMPRSS11F	-1.04264	0.00577302	0.0776782
					ENSG00000282218	AL132671.2	1.57705	0.00577524	0.0776782
					ENSG00000128335	APOL2	0.815498	0.00578149	0.0777003
					ENSG00000138944	SHISAL1	1.525	0.00581192	0.0779044
					ENSG00000101445	PPP1R16B	0.971109	0.00581574	0.0779044
					ENSG00000221818	EBF2	1.66064	0.00581783	0.0779044
					ENSG00000082512	TRAF5	0.708651	0.0058184	0.0779044
					ENSG00000172901	LVRN	1.19161	0.00582051	0.0779044
					ENSG00000284753	EEF1AKMT4	-1.11707	0.00582437	0.0779044
					ENSG00000076554	TPD52	-0.555894	0.00584295	0.078091
					ENSG00000146072	TNFRSF21	0.767343	0.00585541	0.0781957
					ENSG00000179542	SLITRK4	0.838138	0.00587558	0.078403
					ENSG00000196196	HRCT1	1.4057	0.00589193	0.0784079
					ENSG00000184292	TACSTD2	-0.742292	0.00589231	0.0784079
					ENSG00000188404	SELL	1.20412	0.00589438	0.0784079
					ENSG00000110318	CEP126	0.701052	0.00589453	0.0784079
					ENSG00000139155	SLCO1C1	1.27766	0.00590389	0.0784334
					ENSG00000129925	TMEM8A	0.856048	0.00590895	0.0784334
					ENSG00000212724	KRTAP2-3	2.10987	0.00591066	0.0784334
					ENSG00000130255	RPL36	-0.699516	0.00591503	0.0784334
					ENSG00000160050	CCDC28B	1.05567	0.00595441	0.0788936
					ENSG00000224578	HNRNPA1P48	-0.834365	0.00596515	0.0789721
					ENSG00000149633	KIAA1755	1.63029	0.00596969	0.0789721
					ENSG00000134627	PIWIL4	1.27047	0.00600585	0.0793882
					ENSG00000196345	ZKSCAN7	1.15026	0.00602444	0.0795717
					ENSG00000169067	ACTBL2	1.92551	0.0060335	0.079629
					ENSG00000133800	LYVE1	1.32832	0.00604841	0.0797635
					ENSG00000174004	NRROS	1.18777	0.00606889	0.0799212
					ENSG00000174483	BBS1	0.905922	0.00606985	0.0799212
					ENSG00000166664	CHRFAM7A	1.15401	0.00607959	0.0799871
					ENSG00000187098	MITF	0.821872	0.00608937	0.0800534
					ENSG00000256043	CTSO	0.754387	0.00609713	0.080093
					ENSG00000173193	PARP14	1.08394	0.00610636	0.0800948
					ENSG00000168246	UBTD2	0.750655	0.00610676	0.0800948
					ENSG00000155966	AFF2	1.60747	0.00613421	0.0803924
					ENSG00000135144	DTX1	1.32276	0.00614285	0.0804433
					ENSG00000118762	PKD2	0.681729	0.00615381	0.0805243
					ENSG00000166068	SPRED1	0.616593	0.0061615	0.0805624
					ENSG00000100106	TRIOBP	0.559383	0.00620421	0.0810582
					ENSG00000099204	ABLIM1	-0.638711	0.00621147	0.0810902
					ENSG00000151136	BTBD11	-0.722864	0.00622885	0.0812166
					ENSG00000164187	LMBRD2	-0.606318	0.00623078	0.0812166
					ENSG00000023902	PLEKHO1	0.913844	0.00624211	0.0813015
					ENSG00000178033	CALHM5	0.826701	0.00625207	0.0813203
					ENSG00000256045	MTRNR2L10	-0.783594	0.00625318	0.0813203
					ENSG00000017427	IGF1	2.21739	0.00627163	0.0813966
					ENSG00000157350	ST3GAL2	0.717141	0.00627311	0.0813966
					ENSG00000107957	SH3PXD2A	0.746517	0.00627726	0.0813966
					ENSG00000173114	LRRN3	2.01684	0.00627924	0.0813966
					ENSG00000138755	CXCL9	2.4421	0.00628408	0.0813966
					ENSG00000160161	CILP2	2.73745	0.00628798	0.0813966
					ENSG00000164484	TMEM200A	1.36626	0.00633057	0.0816458
					ENSG00000134986	NREP	0.803801	0.00633213	0.0816458
					ENSG00000075213	SEMA3A	1.18869	0.00633372	0.0816458
					ENSG00000181374	CCL13	1.4161	0.00633902	0.0816458
					ENSG00000147408	CSGALNACT1	0.783276	0.00634119	0.0816458
					ENSG00000013364	MVP	0.598574	0.00634622	0.0816458
					ENSG00000129116	PALLD	0.71967	0.00634777	0.0816458
					ENSG00000196562	SULF2	0.946734	0.00634968	0.0816458
					ENSG00000188342	GTF2F2	-0.694366	0.00635172	0.0816458
					ENSG00000151640	DPYSL4	1.36006	0.0063556	0.0816458
					ENSG00000148848	ADAM12	1.90182	0.00636309	0.0816798
					ENSG00000135047	CTSL	0.927967	0.00637466	0.0817661
					ENSG00000146122	DAAM2	1.20753	0.00638869	0.0818839
					ENSG00000188321	ZNF559	0.837586	0.0064173	0.0821613
					ENSG00000107798	LIPA	0.971965	0.00642007	0.0821613
					ENSG00000143772	ITPKB	0.584305	0.00643939	0.0822853
					ENSG00000188001	TPRG1	-0.7608	0.00643951	0.0822853
					ENSG00000154258	ABCA9	1.02782	0.00644707	0.0823196
					ENSG00000151748	SAV1	0.674207	0.00645289	0.0823316
					ENSG00000105851	PIK3CG	0.684202	0.00648027	0.0825727
					ENSG00000211751	TRBC1	1.00454	0.00648156	0.0825727
					ENSG00000135525	MAP7	-0.530432	0.00649589	0.0826462
					ENSG00000151376	ME3	0.75542	0.00649713	0.0826462
					ENSG00000187474	FPR3	1.24389	0.00650248	0.0826521
					ENSG00000121552	CSTA	-0.978225	0.00651342	0.0827288
					ENSG00000118257	NRP2	1.11013	0.00653649	0.0829083
					ENSG00000277157	HIST1H4D	-0.91015	0.00653882	0.0829083
					ENSG00000101224	CDC25B	0.772944	0.00654363	0.0829083
					ENSG00000151612	ZNF827	0.606818	0.0065472	0.0829083
					ENSG00000116133	DHCR24	-0.898539	0.00655524	0.0829478
					ENSG00000143333	RGS16	2.35319	0.00656567	0.0830176
					ENSG00000204147	ASAH2B	-0.955765	0.00657523	0.0830761
					ENSG00000264230	ANXA8L1	-0.804318	0.00658014	0.0830761
					ENSG00000197956	S100A6	0.862277	0.00659825	0.0831399
					ENSG00000064270	ATP2C2	-0.696776	0.00659983	0.0831399
					ENSG00000155849	ELMO1	0.698549	0.00659997	0.0831399
					ENSG00000129244	ATP1B2	1.02289	0.00660873	0.0831881
					ENSG00000010438	PRSS3	-1.14382	0.00662732	0.08336
					ENSG00000068781	STON1-GTF2A1L	1.23894	0.0066373	0.0834234
					ENSG00000025708	TYMP	1.05495	0.00664408	0.0834465
					ENSG00000134352	IL6ST	0.978129	0.0066512	0.0834738
					ENSG00000107281	NPDC1	0.758953	0.00666228	0.0835507
					ENSG00000105141	CASP14	-0.903725	0.0066806	0.0837182
					ENSG00000166224	SGPL1	-0.699693	0.00669383	0.0838219
					ENSG00000100473	COCH	2.67673	0.00670514	0.0838507
					ENSG00000181333	HEPHL1	3.21601	0.00670607	0.0838507
					ENSG00000119508	NR4A3	2.41383	0.00671115	0.0838521
					ENSG00000127951	FGL2	1.07385	0.00673649	0.0841064
					ENSG00000158315	RHBDL2	-0.78673	0.00675084	0.0842233
					ENSG00000206384	COL6A6	1.65994	0.00676919	0.0843899
					ENSG00000188611	ASAH2	2.01736	0.00677672	0.0844215
					ENSG00000143119	CD53	1.13758	0.00678577	0.0844631
					ENSG00000133678	TMEM254	-0.722638	0.00679417	0.0844631
					ENSG00000243279	PRAF2	0.714339	0.00679508	0.0844631
					ENSG00000089351	GRAMD1A	0.586677	0.00681412	0.0845722
					ENSG00000283900	TPTEP2-CSNK1E	-0.737974	0.00681546	0.0845722
					ENSG00000106484	MEST	1.88241	0.00681889	0.0845722
					ENSG00000184307	ZDHHC23	-0.642453	0.00682873	0.084574
					ENSG00000183010	PYCR1	0.956919	0.00682905	0.084574
					ENSG00000198814	GK	-0.700599	0.00685764	0.0848651
					ENSG00000107560	RAB11FIP2	0.622362	0.00686615	0.0848651
					ENSG00000140287	HDC	1.3167	0.00686764	0.0848651
					ENSG00000041982	TNC	0.889999	0.00689081	0.0849902
					ENSG00000198691	ABCA4	1.82899	0.0068913	0.0849902
					ENSG00000184988	TMEM106A	0.793116	0.00689795	0.0849902
					ENSG00000175274	TP53I11	0.637814	0.00690256	0.0849902
					ENSG00000050405	LIMA1	0.766421	0.00690293	0.0849902
					ENSG00000175445	LPL	1.94116	0.00694969	0.0855034
					ENSG00000165458	INPPL1	0.71556	0.00697438	0.0857448
					ENSG00000138395	CDK15	1.20002	0.00698282	0.085786
					ENSG00000164742	ADCY1	1.06559	0.00699057	0.0858172
					ENSG00000146070	PLA2G7	2.09383	0.00699552	0.0858172
					ENSG00000171360	KRT38	2.06428	0.00701164	0.0859219
					ENSG00000134760	DSG1	-0.981641	0.00701424	0.0859219
					ENSG00000103769	RAB11A	-0.739386	0.00706067	0.0864279
					ENSG00000167371	PRRT2	0.940194	0.00711194	0.0869924
					ENSG00000168785	TSPAN5	-0.635107	0.00712278	0.0870619
					ENSG00000204572	KRTAP5-10	1.26451	0.00713236	0.0870783
					ENSG00000070190	DAPP1	-0.593134	0.00713934	0.0870783
					ENSG00000105664	COMP	2.20538	0.00713959	0.0870783
					ENSG00000231389	HLA-DPA1	0.760248	0.00719489	0.0876285
					ENSG00000081052	COL4A4	1.36191	0.00719509	0.0876285
					ENSG00000172081	MOB3A	0.654654	0.00720323	0.0876644
					ENSG00000172155	LCE1D	-2.86546	0.00722902	0.0878636
					ENSG00000112293	GPLD1	-0.642526	0.00723001	0.0878636
					ENSG00000204161	TMEM273	0.994934	0.00723745	0.0878908
					ENSG00000169439	SDC2	1.21509	0.00725007	0.0879807
					ENSG00000130479	MAP1S	0.884424	0.00726108	0.0880423
					ENSG00000166750	SLFN5	0.880337	0.00726558	0.0880423
					ENSG00000197283	SYNGAP1	0.971991	0.00727615	0.0881072
					ENSG00000125730	C3	2.06896	0.00728143	0.0881079
					ENSG00000090339	ICAM1	1.68975	0.00728916	0.0881382
					ENSG00000241644	INMT	0.892691	0.00730235	0.0882346
					ENSG00000151176	PLBD2	0.739538	0.0073235	0.0884218
					ENSG00000173442	EHBP1L1	0.683931	0.00732832	0.0884218
					ENSG00000120279	MYCT1	0.954727	0.00734557	0.0885666
					ENSG00000131969	ABHD12B	-0.957815	0.00736593	0.0886866
					ENSG00000185022	MAFF	0.864545	0.00736603	0.0886866
					ENSG00000133135	RNF128	-0.794628	0.00737802	0.0887676
					ENSG00000066248	NGEF	-0.762301	0.00738493	0.0887874
					ENSG00000176903	PNMA1	0.703758	0.00740928	0.0890169
					ENSG00000171951	SCG2	1.68608	0.00742995	0.0892017
					ENSG00000164451	CALHM4	1.65609	0.00744524	0.0893217
					ENSG00000172260	NEGR1	0.686465	0.00749769	0.0898369
					ENSG00000186815	TPCN1	0.70383	0.00750317	0.0898369
					ENSG00000163395	IGFN1	1.71557	0.00750945	0.0898369
					ENSG00000154429	CCSAP	-0.711405	0.00750947	0.0898369
					ENSG00000168280	KIF5C	1.31675	0.00751613	0.0898496
					ENSG00000172572	PDE3A	0.995513	0.00752117	0.0898496
					ENSG00000154928	EPHB1	-0.801602	0.00756051	0.090074
					ENSG00000128595	CALU	0.76333	0.00756136	0.090074
					ENSG00000143702	CEP170	0.619531	0.00756255	0.090074
					ENSG00000153487	ING1	0.751168	0.0075647	0.090074
					ENSG00000113494	PRLR	-0.637876	0.00757588	0.090074
					ENSG00000117245	KIF17	1.15339	0.00757789	0.090074
					ENSG00000186998	EMID1	1.3257	0.00758113	0.090074
					ENSG00000078114	NEBL	-0.761959	0.00758448	0.090074
					ENSG00000104055	TGM5	-0.979236	0.00758798	0.090074
					ENSG00000242732	RTL5	1.00953	0.00762353	0.0904323
					ENSG00000168447	SCNN1B	-1.03831	0.00763405	0.0904936
					ENSG00000183454	GRIN2A	-1.30176	0.00766279	0.0906662
					ENSG00000140379	BCL2A1	1.44578	0.00766464	0.0906662
					ENSG00000140988	RPS2	-0.63938	0.00767883	0.0906662
					ENSG00000135406	PRPH	1.24545	0.00767899	0.0906662
					ENSG00000174652	ZNF266	-0.649744	0.00768676	0.0906662
					ENSG00000110675	ELMOD1	-1.22979	0.00768733	0.0906662
					ENSG00000121440	PDZRN3	1.00851	0.00769133	0.0906662
					ENSG00000178404	CEP295NL	0.99411	0.00769159	0.0906662
					ENSG00000182771	GRID1	1.1404	0.00771659	0.0908975
					ENSG00000168795	ZBTB5	-0.542179	0.00772389	0.09092
					ENSG00000196616	ADH1B	2.05827	0.00773348	0.0909694
					ENSG00000135404	CD63	0.753569	0.00778025	0.0912979
					ENSG00000133121	STARD13	0.662251	0.00778048	0.0912979
					ENSG00000170571	EMB	-0.844163	0.00778507	0.0912979
					ENSG00000088986	DYNLL1	-0.705602	0.00778736	0.0912979
					ENSG00000114698	PLSCR4	0.984816	0.00778844	0.0912979
					ENSG00000139178	C1RL	0.625543	0.00780851	0.0914266
					ENSG00000111676	ATN1	0.619307	0.00781048	0.0914266
					ENSG00000156299	TIAM1	-0.666028	0.00781568	0.0914266
					ENSG00000108700	CCL8	1.92643	0.00783579	0.0915984
					ENSG00000163624	CDS1	-0.705437	0.00784231	0.0916112
					ENSG00000160991	ORAI2	0.586826	0.00790256	0.0922512
					ENSG00000000005	TNMD	3.00796	0.0079539	0.0927609
					ENSG00000111817	DSE	0.50028	0.00796183	0.0927609
					ENSG00000095203	EPB41L4B	-0.788836	0.00796678	0.0927609
					ENSG00000162980	ARL5A	-0.665981	0.0079682	0.0927609
					ENSG00000104043	ATP8B4	1.08853	0.00797525	0.0927717
					ENSG00000240583	AQP1	0.995059	0.00798013	0.0927717
					ENSG00000002933	TMEM176A	1.05481	0.00799461	0.0928761
					ENSG00000178685	PARP10	0.961586	0.00800563	0.0929073
					ENSG00000154240	CEP112	0.792543	0.0080083	0.0929073
					ENSG00000134817	APLNR	0.883554	0.00803996	0.0931713
					ENSG00000072201	LNX1	-0.978119	0.00804958	0.0931713
					ENSG00000242574	HLA-DMB	0.563394	0.00805006	0.0931713
					ENSG00000034510	TMSB10	0.958477	0.00805313	0.0931713
					ENSG00000163909	HEYL	1.05937	0.00807199	0.0932768
					ENSG00000141574	SECTM1	0.946694	0.0080733	0.0932768
					ENSG00000189169	KRTAP10-12	1.63247	0.00809476	0.0934607
					ENSG00000169583	CLIC3	-0.998513	0.0081128	0.0935993
					ENSG00000184113	CLDN5	0.764545	0.00811785	0.0935993
					ENSG00000006007	GDE1	-0.626862	0.00814079	0.0937997
					ENSG00000176971	FIBIN	1.36594	0.00815409	0.0938132
					ENSG00000279637	AC018445.3	1.67676	0.00815864	0.0938132
					ENSG00000158270	COLEC12	0.91789	0.00816464	0.0938183
					ENSG00000112972	HMGCS1	-0.891936	0.00817059	0.0938209
					ENSG00000120437	ACAT2	-0.71491	0.00817598	0.0938209
					ENSG00000117298	ECE1	0.573486	0.00818877	0.0938874
					ENSG00000136160	EDNRB	0.799085	0.0081929	0.0938874
					ENSG00000184351	KRTAP19-1	1.85091	0.00820041	0.0939097
					ENSG00000138685	FGF2	1.09792	0.00820632	0.0939109
					ENSG00000130775	THEMIS2	0.975067	0.0082157	0.0939109
					ENSG00000173404	INSM1	1.51771	0.0082172	0.0939109
					ENSG00000183166	CALN1	-1.30429	0.00822505	0.0939369
					ENSG00000105329	TGFB1	0.756685	0.00825233	0.0941235
					ENSG00000171608	PIK3CD	0.877687	0.00825253	0.0941235
					ENSG00000155962	CLIC2	1.08807	0.0082607	0.0941379
					ENSG00000177182	CLVS1	-1.05331	0.00826863	0.0941379
					ENSG00000183690	EFHC2	-0.794	0.00827052	0.0941379
					ENSG00000146376	ARHGAP18	0.782721	0.00828575	0.0942372
					ENSG00000221837	KRTAP10-9	1.76775	0.00829042	0.0942372
					ENSG00000144655	CSRNP1	1.30408	0.00829628	0.0942403
					ENSG00000104413	ESRP1	-0.718397	0.00830455	0.0942709
					ENSG00000244187	TMEM141	-0.642031	0.00831285	0.0943016
					ENSG00000101605	MYOM1	1.27392	0.00832995	0.0943603
					ENSG00000251201	TMED7-TICAM2	0.723002	0.00833086	0.0943603
					ENSG00000159479	MED8	-0.579112	0.00833951	0.0943603
					ENSG00000151062	CACNA2D4	0.997257	0.00834399	0.0943603
					ENSG00000069667	RORA	-0.705647	0.00834597	0.0943603
					ENSG00000109738	GLRB	1.16217	0.00836669	0.0945201
					ENSG00000176435	CLEC14A	0.847558	0.0083713	0.0945201
					ENSG00000038382	TRIO	0.563617	0.00837974	0.0945403
					ENSG00000122862	SRGN	1.93602	0.00838874	0.0945403
					ENSG00000081237	PTPRC	0.906833	0.00838989	0.0945403
					ENSG00000185483	ROR1	0.65044	0.00844342	0.0949645
					ENSG00000139117	CPNE8	0.847147	0.00844344	0.0949645
					ENSG00000119514	GALNT12	0.840281	0.00844442	0.0949645
					ENSG00000148948	LRRC4C	1.62535	0.0084813	0.0950473
					ENSG00000172478	MAB21L4	-0.793374	0.00848156	0.0950473
					ENSG00000101162	TUBB1	-1.39778	0.00848202	0.0950473
					ENSG00000280038	DNM1P41	1.04058	0.00848232	0.0950473
					ENSG00000125571	IL37	-1.39376	0.00848483	0.0950473
					ENSG00000163218	PGLYRP4	-0.818074	0.00848556	0.0950473
					ENSG00000188089	PLA2G4E	-0.778618	0.00850088	0.0951438
					ENSG00000107719	PALD1	0.779882	0.00850934	0.0951438
					ENSG00000050165	DKK3	0.654959	0.00851109	0.0951438
					ENSG00000164061	BSN	0.838674	0.00852467	0.0952326
					ENSG00000169047	IRS1	1.00005	0.0085504	0.0954568
					ENSG00000197879	MYO1C	0.540598	0.00857194	0.0956341
					ENSG00000166396	SERPINB7	-1.14607	0.00857883	0.0956477
					ENSG00000164736	SOX17	1.58548	0.0085867	0.0956723
					ENSG00000142185	TRPM2	0.988584	0.00862498	0.0960354
					ENSG00000166927	MS4A7	1.50213	0.00864238	0.0960827
					ENSG00000166415	WDR72	-1.46452	0.00864397	0.0960827
					ENSG00000125534	PPDPF	-0.582083	0.00865018	0.0960827
					ENSG00000126709	IFI6	1.09118	0.008652	0.0960827
					ENSG00000154917	RAB6B	1.39745	0.0086602	0.0961106
					ENSG00000183549	ACSM5	0.988212	0.00866875	0.0961422
					ENSG00000103202	NME4	0.622791	0.00868	0.0962038
					ENSG00000138018	SELENOI	-0.691035	0.00869595	0.0963174
					ENSG00000173175	ADCY5	0.942124	0.00873285	0.0966627
					ENSG00000162433	AK4	-0.578831	0.00875434	0.0968138
					ENSG00000104892	KLC3	-0.841058	0.00876092	0.0968138
					ENSG00000050555	LAMC3	1.42302	0.00876372	0.0968138
					ENSG00000197894	ADH5	0.541068	0.00878648	0.096969
					ENSG00000152953	STK32B	1.08742	0.00879489	0.096969
					ENSG00000118508	RAB32	0.865103	0.008795	0.096969
					ENSG00000198624	CCDC69	0.585451	0.00883743	0.0973732
					ENSG00000125355	TMEM255A	-1.1385	0.00885834	0.09754
					ENSG00000254087	LYN	0.739575	0.00886632	0.0975641
					ENSG00000058085	LAMC2	-0.76031	0.00887713	0.0976195
					ENSG00000244405	ETV5	0.681508	0.00888336	0.0976244
					ENSG00000106034	CPED1	0.929501	0.00889471	0.0976856
					ENSG00000182218	HHIPL1	0.926986	0.00890169	0.0976913
					ENSG00000185104	FAF1	-0.512959	0.0089068	0.0976913
					ENSG00000186665	C17orf58	1.03612	0.00894342	0.0980292
					ENSG00000160801	PTH1R	1.24724	0.00897649	0.0983279
					ENSG00000099977	DDT	-0.666799	0.00899827	0.0985025
					ENSG00000113212	PCDHB7	1.28094	0.0090042	0.0985035
					ENSG00000119138	KLF9	1.06158	0.00901183	0.0985181
					ENSG00000182742	HOXB4	1.04617	0.00902106	0.0985181
					ENSG00000196935	SRGAP1	0.631509	0.00902763	0.0985181
					ENSG00000186635	ARAP1	0.777905	0.00903404	0.0985181
					ENSG00000243649	CFB	1.56663	0.00903471	0.0985181
					ENSG00000188730	VWC2	-0.891137	0.00905615	0.098688
					ENSG00000188641	DPYD	0.816613	0.0090749	0.0988286
					ENSG00000135750	KCNK1	-0.715528	0.00908172	0.0988391
					ENSG00000178662	CSRNP3	0.841092	0.0090913	0.0988796
					ENSG00000150630	VEGFC	0.915147	0.00911727	0.0990921
					ENSG00000186860	KRTAP17-1	2.06995	0.00912258	0.0990921
					ENSG00000067082	KLF6	0.82035	0.00913293	0.0991054
					ENSG00000167553	TUBA1C	-0.774653	0.00913555	0.0991054
					ENSG00000128849	CGNL1	0.536916	0.00914932	0.0991911
					ENSG00000028137	TNFRSF1B	0.732233	0.00916619	0.0992041
					ENSG00000120328	PCDHB12	1.03163	0.00916645	0.0992041
					ENSG00000196924	FLNA	0.860625	0.00917097	0.0992041
					ENSG00000178252	WDR6	0.76588	0.00917637	0.0992041
					ENSG00000169213	RAB3B	-0.631237	0.00917991	0.0992041
					ENSG00000083720	OXCT1	-0.547935	0.00918904	0.0992393
					ENSG00000136689	IL1RN	-0.839989	0.00920305	0.099327
					ENSG00000104903	LYL1	1.02501	0.00921305	0.0993714
					ENSG00000085185	BCORL1	0.647496	0.00923132	0.0995049
					ENSG00000099284	H2AFY2	-0.759917	0.00927588	0.0999215
					ENSG00000170054	SERPINA9	-1.37842	0.0092858	0.0999644
					ENSG00000102362	SYTL4	0.803257	0.00930907	0.100101
					ENSG00000105662	CRTC1	0.78509	0.00931037	0.100101
					ENSG00000122035	RASL11A	1.11553	0.00932776	0.100224
					ENSG00000172005	MAL	-1.10699	0.00935534	0.100457
					ENSG00000110076	NRXN2	1.36406	0.00937615	0.100616
					ENSG00000135899	SP110	0.607631	0.0093872	0.100671
					ENSG00000166855	CLPX	-0.510302	0.00941378	0.100849
					ENSG00000247626	MARS2	-0.77365	0.00941574	0.100849
					ENSG00000137575	SDCBP	0.885361	0.00942515	0.100886
					ENSG00000167261	DPEP2	1.13608	0.00946425	0.10124
					ENSG00000152767	FARP1	0.577817	0.00950367	0.101597
					ENSG00000278987	AL031009.1	-0.964061	0.00954657	0.101939
					ENSG00000033170	FUT8	0.702208	0.00954776	0.101939
					ENSG00000228716	DHFR	0.540109	0.00956154	0.101998
					ENSG00000159398	CES5A	-1.03989	0.00958108	0.102067
					ENSG00000223572	CKMT1A	-0.752568	0.0095861	0.102067
					ENSG00000134765	DSC1	-1.00249	0.00959407	0.102067
					ENSG00000011052	NME1-NME2	-1.37264	0.00959603	0.102067
					ENSG00000196839	ADA	1.4326	0.00960493	0.102098
					ENSG00000269190	FBXO17	0.698528	0.00962853	0.102284
					ENSG00000067704	IARS2	-0.522952	0.00969473	0.102819
					ENSG00000187758	ADH1A	1.88113	0.00970365	0.102819
					ENSG00000170464	DNAJC18	0.794577	0.00970585	0.102819
					ENSG00000243335	KCTD7	0.648812	0.00970861	0.102819
					ENSG00000168028	RPSA	-0.626378	0.00970933	0.102819
					ENSG00000125510	OPRL1	1.11185	0.0097388	0.103066
					ENSG00000127249	ATP13A4	-0.58336	0.00974622	0.10308
					ENSG00000213171	LINGO4	-1.05723	0.00977055	0.1032
					ENSG00000162244	RPL29	-0.650701	0.00977851	0.1032
					ENSG00000154127	UBASH3B	-0.859858	0.00978727	0.1032
					ENSG00000125089	SH3TC1	0.776273	0.00978814	0.1032
					ENSG00000169306	IL1RAPL1	1.12853	0.00979527	0.103211
					ENSG00000177707	NECTIN3	0.773787	0.00982204	0.103429
					ENSG00000130881	LRP3	0.665226	0.00983723	0.103524
					ENSG00000104450	SPAG1	-0.833589	0.00984581	0.10355
					ENSG00000133110	POSTN	0.822941	0.00986061	0.103641
					ENSG00000170004	CHD3	0.729435	0.00991474	0.10412
					ENSG00000150782	IL18	-0.704209	0.00991856	0.10412
					ENSG00000177556	ATOX1	-0.585295	0.0099303	0.104144
					ENSG00000171121	KCNMB3	0.936259	0.00993523	0.104144
					ENSG00000087086	FTL	0.993623	0.00993932	0.104144
					ENSG00000165449	SLC16A9	1.08757	0.00994642	0.104154
					ENSG00000244355	LY6G6D	2.06255	0.00998268	0.104406
					ENSG00000163875	MEAF6	-0.572974	0.0099829	0.104406
					ENSG00000106069	CHN2	0.820118	0.00999332	0.10445

## Sheet: Table S3
Table S3. Overrepresentation analysis (ORA) of skin RNA-seq. Gene Ontology IDs of Biological Processes are shown. GeneRatio: the ratio of DEGs associated with a pathway to the total number of DEGs in the input gene list. BgRatio: The proportion of genes annotated within a pathway to the total number of genes in the background/reference gene set. Rich factor: the ratio of DEGs associated with a pa…
All Affected Over Non-Affected skin									Affected skin in SG2 over SG1									Non-affected skin in SG2 over SG1									SG1: Affected Over Non-Affected skin									SG2: Affected Over Non-Affected skin									SG2 (AS/NS) over SG1 (AS/NS)
GO ID	Description	GeneRatio	BgRatio	Rich factor	FDR	GeneName	-log10(FDR)	Up/Down	GO ID	Description	GeneRatio	BgRatio	Rich factor	FDR	GeneName	-log10(FDR)	Up/Down	GO ID	Description	GeneRatio	BgRatio	Rich factor	FDR	GeneName	-log10(FDR)	Up/Down	GO ID	Description	GeneRatio	BgRatio	Rich factor	FDR	GeneName	-log10(FDR)	Up/Down	GO ID	Description	GeneRatio	BgRatio	Rich factor	FDR	GeneName	-log10(FDR)	Up/Down	GO ID	Description	GeneRatio	BgRatio	Rich factor
GO:1905606	regulation of presynapse assembly	6/234	27/14491	6/27	0.00215795	GPC4/APP/FARP1/FZD1/GPC6/IL1RAPL2	2.66596	Up	GO:0030198	extracellular matrix organization	82/1230	207/14537	82/207	7.95707e-32	DCN/VCAN/TNC/ELN/LAMC3/COL11A1/FBLN1/COL4A4/COL16A1/MMP2/NID2/ICAM1/CCDC80/MMP9/CRISPLD2/COMP/ECM2/SH3PXD2A/COL1A1/VWF/SMOC2/LAMA4/LOX/SPARC/ITGA4/FN1/NID1/MFAP2/SPP1/RECK/MMP19/LOXL1/PXDN/COL5A1/POSTN/PDGFRA/COL4A2/ADAM19/LAMC1/THBS1/ITGA11/EMILIN1/FGF2/LUM/FBLN5/ITGAX/COL6A1/COL6A2/HSPG2/CCN1/ADAMTSL4/ITGA9/CSGALNACT1/ADAM12/ABI3BP/MMP16/ACAN/ITGA5/DDR2/OLFML2B/COL6A3/FBLN2/ADAMTS9/COL1A2/JAM3/…	31.0992	Up	GO:0070268	cornification	11/87	96/14483	11/96	4.02467e-09	KRT32/KRT85/KRT71/TCHH/KRT82/KRT74/KRT27/KRT28/DSG4/KRT35/KRT25	8.39527	Up	GO:0031424	keratinization	9/198	81/14287	9/81	1.734e-06	DSG2/KRT18/KRT17/DSC2/KRT7/KRT8/KRT19/KRT6B/KRT6A	5.76095	Up	GO:0030198	extracellular matrix organization	31/317	208/14602	31/208	2.13422e-14	NID2/ICAM1/CCDC80/MMP9/SMOC2/LAMA4/SPARC/ITGA4/NID1/MFAP2/SPP1/MMP19/COL10A1/KDR/PXDN/ADAM19/THBS1/ITGA11/EMILIN1/CCN1/CSGALNACT1/MMP16/ITGA5/COL6A3/EGFLAM/COL1A2/COL3A1/COL4A1/COL14A1/COL5A2/PECAM1	13.6708	Up	GO:0030198	extracellular matrix organization	16/123	207/14537	16/207
GO:0071542	dopaminergic neuron differentiation	5/234	16/14491	5/16	0.00215795	LRP6/HIF1A/SFRP1/LMX1B/EN1	2.66596	Up	GO:0031424	keratinization	64/1230	150/14537	64/150	7.19765e-27	KRT33A/KRT31/KRT32/KRT34/KRT33B/KRT85/KRT71/TCHH/KRT82/KRT86/KRT74/KRT83/KRT38/KRTAP4-4/KRT27/KRT28/KRTAP11-1/KRTAP19-1/KRT26/KRTAP17-1/KRTAP12-1/KRTAP9-8/KRTAP1-1/KRTAP24-1/KRTAP10-12/KRTAP4-3/KRT39/KRT35/KRTAP26-1/KRTAP9-9/KRTAP4-6/KRTAP4-5/KRTAP4-1/KRTAP5-10/KRTAP9-3/KRTAP4-8/KRT25/KRT81/KRTAP10-2/KRTAP5-2/KRTAP16-1/KRTAP4-11/KRTAP4-9/KRTAP2-3/KRTAP2-1/KRTAP3-3/KRTAP3-2/KRTAP3-1/KRTAP10-3/KRTA…	26.1428	Up	GO:0031424	keratinization	11/87	99/14483	11/99	4.02467e-09	KRT32/KRT85/KRT71/TCHH/KRT82/KRT74/KRT27/KRT28/DSG4/KRT35/KRT25	8.39527	Up	GO:0070268	cornification	9/198	83/14287	9/83	2.13318e-06	DSG2/KRT18/KRT17/DSC2/KRT7/KRT8/KRT19/KRT6B/KRT6A	5.67097	Up	GO:0001503	ossification	15/317	88/14602	15/88	3.82912e-07	RASSF2/CHRDL1/PTN/ATP6V0A4/SPARC/ATP6V1B1/CCN2/SPP1/TWIST1/CDH11/MMP16/PKDCC/IGF2/TMEM119/COL5A2	6.4169	Up	GO:0001525	angiogenesis	12/123	247/14537	12/247
GO:1902476	chloride transmembrane transport	8/234	71/14491	8/71	0.00657911	CFTR/SLC12A2/GABRP/CLIC5/SLC12A7/SLC26A2/CLIC6/TTYH1	2.18183	Up	GO:0030199	collagen fibril organization	27/1230	46/14537	27/46	4.68928e-15	COL11A1/ADAMTS2/TGFB2/COMP/TGFBR1/COL1A1/COL12A1/LOX/LOXL3/FMOD/PXDN/COL5A1/LOXL2/LOXL4/LUM/DPT/SFRP2/SERPINH1/ACAN/DDR2/COL1A2/TNXB/COL3A1/FOXC2/COL14A1/COL5A2/SCX	14.3289	Up	GO:0031069	hair follicle morphogenesis	4/87	24/14483	4/24	0.00200959	KRT71/KRT27/FOXE1/KRT25	2.69689	Up	GO:0016338	calcium-independent cell-cell adhesion via plasma membrane cell-adhesion molecules	4/198	13/14287	4/13	2.32013e-05	CLDN10/CLDN8/CLDN3/CLDN7	4.63449	Up	GO:0030199	collagen fibril organization	10/317	46/14602	10/46	1.71485e-05	PLOD1/ADAMTS2/FMOD/PXDN/LOXL2/SERPINH1/COL1A2/COL3A1/COL14A1/COL5A2	4.76577	Up	GO:0003429	growth plate cartilage chondrocyte morphogenesis	4/123	15/14537	4/15
GO:0006334	nucleosome assembly	18/78	91/14491	18/91	2.53463e-21	HIST1H2BJ/HIST1H2BD/HIST1H1B/HIST1H2BL/HIST1H4C/HIST1H2BK/HIST2H3C/HIST2H3A/HIST1H2BN/HIST2H4A/HIST1H2BM/HIST1H2BE/HIST1H2BO/HIST1H3I/HIST1H2BH/HIST1H2BB/HIST1H3F/HIST1H3B	20.5961	Down	GO:0001525	angiogenesis	60/1230	247/14537	60/247	1.75224e-11	PLXND1/THSD7A/ADGRA2/TYMP/FLT4/TIE1/VASH1/MCAM/FGFR1/FAP/RAPGEF3/MMP2/TGFB2/NRP1/SRPX2/FLT1/PIK3CG/TGFBR1/ENG/ELK3/AMOTL2/FN1/NRP2/CCN2/ITGB1BP1/MMP19/AMOT/RHOJ/ARHGAP22/DLL4/EPHB2/APLNR/COL4A2/DYSF/STAB2/FGF2/ENPEP/ACVRL1/MFGE8/HSPG2/VEGFC/PDE3B/THY1/PLXDC1/ITGA5/FMNL3/HAND2/SOX17/NOS3/JAM3/ANPEP/COL8A2/SCG2/VEGFB/APOLD1/TNFAIP2/COL4A1/PARVA/COL15A1/TNFSF12	10.7564	Up	GO:0048661	positive regulation of smooth muscle cell proliferation	5/87	58/14483	5/58	0.00317985	PTGS2/NAMPT/NR4A3/THBS1/PDGFD	2.49759	Up	GO:0034220	monoatomic ion transmembrane transport	12/198	230/14287	12/230	8.81631e-05	NEDD4L/ATP2A3/GABRP/NALCN/ATP6V0A4/ATP6V1B1/GRIA2/ATP1B1/ITPR1/CLIC6/ATP1A1/TTYH1	4.05471	Up	GO:0030335	positive regulation of cell migration	20/317	219/14602	20/219	2.02568e-05	SEMA3B/IGF1/WNT11/CEACAM6/MMP9/CXCL12/MDK/NEDD9/KDR/THBS1/CCN1/PDGFC/ADRA2A/DAB2/ITGA5/PDGFD/CDH5/MYADM/CSF1/PECAM1	4.69343	Up	GO:0030199	collagen fibril organization	5/123	46/14537	5/46
GO:0000183	rDNA heterochromatin formation	7/78	37/14491	7/37	1.85719e-07	HIST1H4C/HIST2H3C/HIST2H3A/HIST2H4A/HIST1H3I/HIST1H3F/HIST1H3B	6.73114	Down	GO:0002576	platelet degranulation	32/1230	109/14537	32/109	7.87602e-08	IGF1/TGFB2/TIMP3/TIMP1/SYTL4/LGALS3BP/VWF/PHACTR2/SPARC/FN1/PLEK/TGFB3/CLU/SRGN/F13A1/ISLR/CD63/THBS1/MMRN1/LHFPL2/SERPING1/FERMT3/VEGFC/TTN/CLEC3B/ANXA5/IGF2/VEGFB/A2M/FLNA/CFD/LYN	7.10369	Up	GO:0060674	placenta blood vessel development	3/87	13/14483	3/13	0.00587084	VASH1/FOSL1/SOCS3	2.2313	Up	GO:0006885	regulation of pH	4/198	18/14287	4/18	9.40392e-05	ATP6V0A4/SLC9A2/ATP6V1B1/RHCG	4.02669	Up	GO:0001525	angiogenesis	20/317	247/14602	20/247	0.000104493	FLT4/TIE1/FAP/MEOX2/ELK3/CCN2/MMP19/AMOT/KDR/DLL4/EPHB2/STAB2/ENPEP/THY1/ANGPT1/ITGA5/LEP/TNFAIP2/COL4A1/PECAM1	3.98091	Up	GO:0035987	endodermal cell differentiation	4/123	26/14537	4/26
GO:0045814	negative regulation of gene expression, epigenetic	7/78	55/14491	7/55	2.25876e-06	HIST1H4C/HIST2H3C/HIST2H3A/HIST2H4A/HIST1H3I/HIST1H3F/HIST1H3B	5.64613	Down	GO:0001501	skeletal system development	35/1230	131/14537	35/131	1.61013e-07	IGF1/VCAN/GLI2/FGFR1/CHRD/TGFB2/MMP9/RASSF2/COMP/TGFBR1/COL1A1/CDKN1C/GDF11/MMP16/ACAN/PTH1R/PKDCC/COL1A2/FBN1/IGF2/LTBP3/BMP1/COL3A1/SHOX2/ROR2/CMKLR1/SH3PXD2B/FOXC2/FAM20C/HOXB4/PRELP/PAPSS2/COL5A2/HOXA10/GDF10	6.79314	Up	GO:0045109	intermediate filament organization	3/87	16/14483	3/16	0.0094553	KRT71/TCHH/KRT25	2.02432	Up	GO:0030049	muscle filament sliding	4/198	24/14287	4/24	0.000305971	MYH3/MYBPC1/TPM2/DMD	3.51432	Up	GO:0010811	positive regulation of cell-substrate adhesion	8/317	34/14602	8/34	0.000104493	CCDC80/PTN/SMOC2/NID1/EMILIN1/CCN1/ITGA5/EGFLAM	3.98091	Up
GO:0006325	chromatin organization	13/78	347/14491	13/347	3.80729e-06	HASPIN/HIST1H1B/HIST1H2AI/HIST1H2AG/HIST2H3C/HIST2H3A/HIST1H3I/HIST1H2AJ/HIST1H2AL/HIST1H2AE/HIST1H3F/HIST1H2AM/HIST1H3B	5.41938	Down	GO:0022617	extracellular matrix disassembly	21/1230	53/14537	21/53	1.61013e-07	TIMP2/MMP2/CMA1/CTSG/MMP9/TIMP1/MMP19/CAPNS1/CTSL/LAMC1/FLOT1/CTSK/ADAMTS5/MMP16/CAPN2/CTSS/HTRA1/BMP1/TPSAB1/SH3PXD2B/A2M	6.79314	Up										GO:1902476	chloride transmembrane transport	6/198	69/14287	6/69	0.000381172	CFTR/SLC12A2/GABRP/SLC26A2/CLIC6/TTYH1	3.41888	Up	GO:0001501	skeletal system development	14/317	132/14602	14/132	0.00018937	IGF1/MMP9/RASSF2/COL10A1/CDH11/MMP16/PKDCC/EN1/COL1A2/IGF2/COL3A1/SHOX2/PAPSS2/COL5A2	3.72269	Up
GO:0045652	regulation of megakaryocyte differentiation	7/78	67/14491	7/67	5.5161e-06	HIST1H4C/HIST2H3C/HIST2H3A/HIST2H4A/HIST1H3I/HIST1H3F/HIST1H3B	5.25837	Down	GO:0001503	ossification	26/1230	87/14537	26/87	1.60847e-06	COL11A1/FSTL3/RASSF2/COMP/PTN/COL1A1/TCIRG1/SPARC/CCN2/SPP1/TWIST1/LRRC17/IGSF10/MMP16/PTH1R/DDR2/PKDCC/CLEC3B/IGF2/BMP1/FOXC2/TMEM119/PDLIM7/COL13A1/COL5A2/GDF10	5.79359	Up										GO:0006883	intracellular sodium ion homeostasis	3/198	11/14287	3/11	0.000398532	NEDD4L/ATP1B1/ATP1A1	3.39954	Up	GO:0051781	positive regulation of cell division	7/317	37/14602	7/37	0.0019549	PTN/MDK/THBS4/TGFB3/PDGFC/IGF2/PDGFD	2.70888	Up
GO:0060964	regulation of miRNA-mediated gene silencing	7/78	81/14491	7/81	1.72268e-05	HIST1H4C/HIST2H3C/HIST2H3A/HIST2H4A/HIST1H3I/HIST1H3F/HIST1H3B	4.76379	Down	GO:0007160	cell-matrix adhesion	25/1230	87/14537	25/87	6.68469e-06	FERMT2/COL16A1/NID2/SIGLEC1/ECM2/ITGA4/FN1/NID1/CCN2/ITGB1BP1/LYVE1/CD63/ITGA11/EMILIN1/PPFIA2/FBLN5/ADAMTS12/ZYX/SNED1/JAM3/COL3A1/THBS3/COL13A1/ITGBL1/ITGA1	5.17492	Up										GO:0016266	O-glycan processing	5/198	47/14287	5/47	0.000464767	GALNT7/MUC5B/MUC7/MUCL1/GALNT4	3.33276	Up	GO:0007160	cell-matrix adhesion	10/317	85/14602	10/85	0.00199135	FERMT2/NID2/ITGA4/NID1/CCN2/ITGA11/EMILIN1/ADAMTS12/COL3A1/ITGBL1	2.70085	Up
GO:0032200	telomere organization	5/78	27/14491	5/27	1.72268e-05	HIST1H4C/HIST2H4A/HIST1H3I/HIST1H3F/HIST1H3B	4.76379	Down	GO:0016525	negative regulation of angiogenesis	23/1230	76/14537	23/76	7.32883e-06	TNMD/STAB1/DCN/TIE1/VASH1/TGFB2/PTN/SPARC/THBS4/AMOT/SERPINF1/COL4A2/SULF1/THBS1/EMILIN1/HSPG2/PDE3B/SPRED1/NPR1/PTPRM/CLDN5/THBS2/TCF4	5.13497	Up										GO:0006814	sodium ion transport	7/198	100/14287	7/100	0.000476489	NEDD4L/SLC12A2/SLC4A11/NALCN/SLC9A2/ATP1B1/ATP1A1	3.32195	Up	GO:0006958	complement activation, classical pathway	6/317	26/14602	6/26	0.00199135	C7/SERPING1/C1QC/C1R/C2/C1S	2.70085	Up
GO:0038111	interleukin-7-mediated signaling pathway	5/78	29/14491	5/29	2.19877e-05	HIST2H3C/HIST2H3A/HIST1H3I/HIST1H3F/HIST1H3B	4.65782	Down	GO:0007229	integrin-mediated signaling pathway	25/1230	89/14537	25/89	9.00415e-06	FUT8/FERMT2/FYB1/COL16A1/ABL1/NRP1/PTN/NEDD9/ITGA4/PLEK/CCN2/ITGB1BP1/ITGA11/ITGAX/ITGA9/FERMT3/THY1/ADAMTS1/ZYX/ITGA5/COL3A1/ITGAM/ISG15/ITGBL1/ITGA1	5.04556	Up										GO:0007588	excretion	4/198	27/14287	4/27	0.00048919	NEDD4L/ATP6V0A4/ATP6V1B1/KCNK5	3.31052	Up	GO:0002576	platelet degranulation	11/317	108/14602	11/108	0.00255622	IGF1/LGALS3BP/SPARC/TGFB3/THBS1/SERPING1/TTN/IGF2/A2M/CFD/PECAM1	2.5924	Up
GO:0006335	DNA replication-dependent chromatin assembly	5/78	32/14491	5/32	3.27272e-05	HIST1H4C/HIST2H4A/HIST1H3I/HIST1H3F/HIST1H3B	4.48509	Down	GO:0030335	positive regulation of cell migration	44/1230	220/14537	44/220	9.03052e-06	SEMA3B/IGF1/MYOC/RIPOR1/MAP4K4/SEMA3A/MCAM/MMP9/FLT1/TGFBR1/CXCL12/COL1A1/NEDD9/PDGFRB/GNAI2/PREX1/F10/PDGFRA/ETS1/SDCBP/THBS1/ITGAX/CCN1/PDGFC/PIK3R1/FERMT3/ADRA2A/DAB2/SEMA3D/ITGA5/PDPN/FAM107A/ROR2/HAS2/PDGFD/PIK3CD/LRRC15/INSM1/CDH5/MYADM/CSF1/MYO1C/TWIST2/LYN	5.04429	Up										GO:1990573	potassium ion import across plasma membrane	4/198	28/14287	4/28	0.000564579	SLC12A2/ATP1B1/ATP1A1/KCNK5	3.24828	Up	GO:0007229	integrin-mediated signaling pathway	10/317	90/14602	10/90	0.00258694	FERMT2/PTN/NEDD9/ITGA4/CCN2/ITGA11/THY1/ITGA5/COL3A1/ITGBL1	2.58721	Up
GO:0051290	protein heterotetramerization	5/78	49/14491	5/49	0.000259697	HIST1H4C/HIST2H4A/HIST1H3I/HIST1H3F/HIST1H3B	3.58553	Down	GO:0043542	endothelial cell migration	14/1230	31/14537	14/31	9.03052e-06	PLXND1/ADGRA2/FAP/PXN/ABL1/NRP1/TGFBR1/STARD13/LOXL2/TGFB1I1/NOS3/SCG2/DPP4/TNFSF12	5.04429	Up										GO:0030198	extracellular matrix organization	9/62	199/14287	9/199	6.05651e-05	ELN/FBLN1/RECK/COL5A1/COL6A1/COL6A2/HSPG2/FBLN2/TNXB	4.21778	Down	GO:0030336	negative regulation of cell migration	11/317	112/14602	11/112	0.00304666	TIE1/WNT11/SFRP1/PTN/BST2/THY1/DLC1/LDLRAD4/PODN/MCTP1/MAGI2	2.51618	Up
GO:0002227	innate immune response in mucosa	3/78	14/14491	3/14	0.00196466	HIST1H2BJ/HIST1H2BK/HIST1H2BE	2.70671	Down	GO:0045766	positive regulation of angiogenesis	30/1230	122/14537	30/122	9.43287e-06	HSPB6/TIE1/RAPGEF3/CMA1/NRP1/FLT1/ENG/SMOC2/TWIST1/PTGIS/C3/RRAS/APLNR/ETS1/THBS1/FGF2/ACVRL1/ITGAX/SFRP2/ADAM12/VEGFC/TGFBR2/NOS3/CYBB/VEGFB/CD34/GATA2/CDH5/TNFSF12/AQP1	5.02536	Up										GO:0006897	endocytosis	7/62	218/14287	7/218	0.00723627	MRC2/ABL1/WIPF1/LRP1/SCARA5/SSC5D/SCARF2	2.14049	Down	GO:0008015	blood circulation	6/317	30/14602	6/30	0.00340955	MEOX2/CXCL12/DLL4/SERPING1/GUCY1A1/AVPR1A	2.4673	Up
GO:0019731	antibacterial humoral response	3/78	19/14491	3/19	0.00434045	HIST1H2BJ/HIST1H2BK/HIST1H2BE	2.36246	Down	GO:0016477	cell migration	43/1230	215/14537	43/215	1.04249e-05	FUT8/EPHA3/LIMA1/LAMC3/TGFBR3/FGFR1/TGFB2/NRP1/FLT1/PPP1R9B/TSPAN11/NEDD9/PDGFRB/CCN2/ITGB1BP1/NCKAP1L/PALLD/COL5A1/PDGFRA/CD63/LAMC1/TNS3/THBS1/EMILIN1/ENPEP/SKAP1/GPC3/ADAMTS12/ELMO1/FMNL3/SDC3/CTHRC1/JAM3/DCHS1/AXL/SDC2/LAMB2/PEAK1/CD248/CLEC14A/FOXE1/FES/ITGBL1	4.98193	Up										GO:0043542	endothelial cell migration	3/62	30/14287	3/30	0.03323	ADGRA2/FAP/ABL1	1.47847	Down	GO:0009617	response to bacterium	10/317	97/14602	10/97	0.00397998	CCDC80/CHIT1/HMCN1/NEXN/CD14/SERPINB9/PLAAT3/NAALADL2/B3GALT5/CFD	2.40012	Up
GO:0032438	melanosome organization	3/78	19/14491	3/19	0.00434045	GPR143/TYRP1/PMEL	2.36246	Down	GO:0007169	transmembrane receptor protein tyrosine kinase signaling pathway	26/1230	106/14537	26/106	6.4375e-05	CD4/FYN/FLT4/LCP2/EPHA3/TIE1/FGFR1/FLT1/SH2B3/PDGFRB/DOK1/ANGPTL1/EPHB2/PDGFRA/PTPRG/DOK2/NTRK2/DDR2/AXL/GFRA2/ROR2/FES/CSF1/ROR1/LYN/AC058822.1	4.19128	Up																			GO:0006956	complement activation	5/317	21/14602	5/21	0.00558031	C7/C1QC/C2/C1S/CFD	2.25334	Up
									GO:0007507	heart development	41/1230	217/14537	41/217	8.93574e-05	HDAC9/CC2D2A/ADAMTS6/GLI2/MEF2C/TGFB2/NRP1/NFATC4/TGFB1/PTN/TGFBR1/ENG/LOX/SPARC/ECE1/NRP2/PKD2/KCNJ8/BICC1/MYH10/APLNR/ALPK3/PLCE1/ACVRL1/OSR1/PAM/CACNA1C/ACAN/MSX1/TGFBR2/HAND2/FBN1/COL3A1/SHOX2/ZFPM2/VEGFB/HSPB7/HEG1/SH3PXD2B/FOXC2/PDLIM7	4.04887	Up																			GO:0030501	positive regulation of bone mineralization	6/317	35/14602	6/35	0.00662027	PTN/TGFB3/CCN1/OSR1/PKDCC/TMEM119	2.17912	Up
									GO:0010596	negative regulation of endothelial cell migration	10/1230	19/14537	10/19	8.93574e-05	DCN/VASH1/DLL4/SERPINF1/THBS1/ACVRL1/SLIT2/ADAMTS9/PTPRM/NR2F2	4.04887	Up																			GO:0010595	positive regulation of endothelial cell migration	7/317	50/14602	7/50	0.00662027	FLT4/SMOC2/SPARC/PROX1/KDR/THBS1/ANGPT1	2.17912	Up
									GO:0030324	lung development	23/1230	89/14537	23/89	9.08167e-05	FSTL3/GLI2/FGFR1/ADAMTS2/CRISPLD2/PTN/LIPA/GLI1/LOX/SPARC/LOXL3/PROX1/CCN2/LIF/PDGFRA/GPC3/PDPN/TGFBR2/NOS3/ZFPM2/HEG1/MME/ADA	4.04183	Up																			GO:0008544	epidermis development	18/190	99/14602	18/99	2.7872e-13	TGM5/LCE2B/KLK5/ACER1/OVOL1/LCE3E/LCE5A/LCE1E/LCE1A/LCE2A/LCE2C/LCE2D/KRTDAP/GJB5/LCE1B/LCE1C/C1orf68/LCE1F	12.5548	Down
									GO:0034446	substrate adhesion-dependent cell spreading	16/1230	48/14537	16/48	0.000101989	LAMC3/FERMT2/PXN/ABL1/NRP1/ITGA4/FN1/LAMC1/TGFB1I1/FERMT3/RADIL/AXL/ANTXR1/LAMB2/PEAK1/PARVA	3.99145	Up																			GO:0031424	keratinization	16/190	149/14602	16/149	2.6505e-08	CNFN/ABCA12/LCE2B/KRT72/LCE3E/KRT73/LCE5A/LCE1E/LCE1A/LCE2A/LCE2C/LCE2D/LCE1B/LCE1C/LCE6A/LCE1F	7.57667	Down
									GO:0006897	endocytosis	41/1230	222/14537	41/222	0.000133299	MRC2/MARCO/EHD2/STON1-GTF2A1L/AMPH/SIGLEC1/CD209/DPYSL2/ABL1/RIN3/PIK3CG/DNM1/LGALS3BP/LOXL3/WIPF1/PRG4/LRP1/TRIP10/RHOJ/LRP3/LOXL2/STAB2/BIN1/LOXL4/ANK2/DAB2/ENPP3/PRSS12/INPPL1/SCARA3/SCARA5/TLN2/CD163/SSC5D/HHIPL1/PIP5K1C/LRRK2/ENPP1/ITSN1/SCARF2/MRC1	3.87517	Up																			GO:0006334	nucleosome assembly	9/190	91/14602	9/91	0.000505383	HIST1H2BJ/HIST1H2BD/HIST1H2BL/HIST1H2BM/HIST1H2BG/HIST1H3I/HIST1H2BH/HIST1H3F/HIST1H3B	3.29638	Down
									GO:0006956	complement activation	10/1230	20/14537	10/20	0.000133299	CLU/C3/MASP1/C1QC/C2/C1QB/C1QA/C1S/CFD/CFB	3.87517	Up																			GO:0070268	cornification	9/190	99/14602	9/99	0.000765605	PRSS8/TGM5/CSTA/KLK5/KRT72/LIPM/KRT73/LCE1A/LIPN	3.116	Down
									GO:0008360	regulation of cell shape	31/1230	147/14537	31/147	0.000133299	PLXND1/FYN/PLEKHO1/FERMT2/EPB41L3/ICAM1/PALM/COCH/PTN/FN1/RHOJ/RAC2/WASF3/MYH10/TPM1/ARHGAP18/GNA12/EPS8/FGD5/PALM2-AKAP2/FMNL3/PDPN/DLC1/SYNE3/CCL13/FES/FMNL1/ARAP1/PARVA/LPAR1/ATP10A	3.87517	Up																			GO:0010466	negative regulation of peptidase activity	8/190	82/14602	8/82	0.00121717	CSTA/SERPINA12/SERPINB7/SERPINB8/WFDC12/WFDC5/SERPINB13/CARD18	2.91465	Down
									GO:0042060	wound healing	22/1230	86/14537	22/86	0.000148851	DCN/TNC/TGFB2/TIMP1/TGFB1/TGFBR1/COL1A1/ELK3/LOX/SPARC/PDGFRB/FN1/TGFB3/POSTN/PDGFRA/FGF2/TPM1/ITGA9/GSN/TGFBR2/COL3A1/NOTCH4	3.82725	Up
									GO:0001649	osteoblast differentiation	24/1230	100/14537	24/100	0.000169731	MRC2/MYOC/VCAN/TNC/GLI2/MEF2C/CHRD/CCN4/COL1A1/GLI1/LOX/IGFBP5/MEF2D/SPP1/TWIST1/RRBP1/ITGA11/COL6A1/CCN1/CREB3L1/IGF2/SHOX2/TMEM119/GDF10	3.77024	Up
									GO:0006935	chemotaxis	27/1230	121/14537	27/121	0.000170476	ANOS1/PLAUR/TYMP/FLT1/PIK3CG/CXCL12/CCL8/PDGFRB/NCKAP1L/AMOT/RAC2/DOCK2/PDGFRA/CCL21/FGF2/CXCL9/CMTM3/CCN1/SLIT2/ROBO3/PIK3CD/CMKLR1/CCL13/FES/PIP5K1C/FPR3/PARVA	3.76834	Up
									GO:0006955	immune response	49/1230	291/14537	49/291	0.000170476	TENM1/CD4/TNFRSF1B/LCP2/TGFBR3/FCGR2B/IL4R/FYB1/NCF4/CTSG/SAMHD1/CD276/FCGRT/CXCL12/CCL8/IL1RL1/PRG4/ADGRE5/C3/IFI6/LIF/PXDN/TRIM22/CHIT1/ETS1/CCL21/THBS1/CXCL9/SECTM1/MS4A2/ENPP3/TNFRSF14/C1QC/CTSS/NFIL3/FTH1/GPR183/PTGER4/NRROS/CMKLR1/CIITA/CCL13/ENPP1/PDCD1LG2/PKHD1L1/HLA-DPB1/HLA-DPA1/TNFSF12/HLA-DMB	3.76834	Up
									GO:0048010	vascular endothelial growth factor receptor signaling pathway	18/1230	63/14537	18/63	0.000198665	FYN/FLT4/CYBA/PXN/NRP1/NCF4/FLT1/NRP2/NCKAP1L/SHC2/SULF1/PIK3R1/VEGFC/ELMO1/CYBB/AXL/VEGFB/FOXC2	3.70188	Up
									GO:0008284	positive regulation of cell population proliferation	65/1230	432/14537	65/432	0.000224078	IGF1/FLT4/TNC/KITLG/GLI2/FGFR1/ACER3/TGFB2/LGMN/CDC25B/TIMP1/FLT1/TGFB1/PTN/TGFBR1/CXCL12/CD81/TCIRG1/GLI1/PDGFRB/GNAI2/FN1/PROX1/CCN2/CCND2/ITGB1BP1/TGFB3/TBX2/PTGFR/CAPNS1/RAC2/LIF/IL6ST/PDGFRA/ETS1/EDNRB/TNS3/HLX/SDCBP/THBS1/FGF2/ITGAX/SFRP2/PDGFC/NTRK2/ADRA2A/VEGFC/PTH1R/DDR2/TGFBR2/OSR2/AVPR1A/IGF2/IRS1/AR/HAS2/PDGFD/INSM1/CD248/HCLS1/CSF1/DPP4/LYN/SCX/S1PR2	3.6496	Up
									GO:0071230	cellular response to amino acid stimulus	16/1230	53/14537	16/53	0.000293329	CYBA/COL16A1/MMP2/COL1A1/DNMT3A/PDGFRA/COL6A1/PDGFC/NTRK2/ZEB1/CAPN2/COL1A2/COL3A1/PDGFD/COL4A1/COL5A2	3.53264	Up
									GO:0060021	roof of mouth development	18/1230	65/14537	18/65	0.000293329	MEF2C/TGFBR1/LOXL3/PRRX1/TBX2/TWIST1/EPHB2/PDGFRA/GDF11/OSR1/CSRNP1/PKDCC/MSX1/HAND2/OSR2/BNC2/FOXE1/CLDN5	3.53264	Up
									GO:0007179	transforming growth factor beta receptor signaling pathway	21/1230	86/14537	21/86	0.000422392	FUT8/TGFBR3/FERMT2/PXN/LTBP4/TGFB2/TGFB1/TGFBR1/TGFB3/LRRC32/ACVRL1/TGFB1I1/ZYX/TGFBR2/COL1A2/LTBP3/COL3A1/NRROS/CDH5/CLDN5/GDF10	3.37428	Up
									GO:0002003	angiotensin maturation	7/1230	11/14537	7/11	0.000427412	CMA1/CTSG/CTSZ/ENPEP/ACE/MME/CES1	3.36915	Up
									GO:0001569	branching involved in blood vessel morphogenesis	10/1230	23/14537	10/23	0.000427412	PLXND1/NRP1/NFATC4/ENG/DLL4/SFRP2/TGFBR2/FOXC2/COL4A1/NOTCH4	3.36915	Up
									GO:0003429	growth plate cartilage chondrocyte morphogenesis	8/1230	15/14537	8/15	0.000537086	COCH/COL12A1/COL6A1/COL6A2/COL6A3/SCARA3/COL14A1/VIT	3.26996	Up
									GO:0043410	positive regulation of MAPK cascade	23/1230	102/14537	23/102	0.000583122	CD4/IGF1/TIMP2/FLT4/FGFR1/PTPRC/FLT1/GSDME/SORBS3/LIF/PELI2/IGFBP4/NTRK2/ADRA2A/JCAD/IGF2/ROR2/AR/C1QTNF1/TMEM106A/ROR1/LPAR1/ADRA2B	3.23424	Up
									GO:0030036	actin cytoskeleton organization	32/1230	169/14537	32/169	0.000616915	EHD2/ABL1/CORO2B/ARHGEF10/ARHGEF17/AMOTL2/TRIP10/AMOT/RHOJ/RAC2/SPECC1/PALLD/WASF3/MYH10/DOCK2/SDCBP/IQSEC1/DAAM2/ADRA2A/FGD5/ELMO1/FMNL3/DLC1/TNXB/ABLIM3/EHBP1L1/FMNL1/PRKG1/PIP5K1C/SMTNL2/PDLIM7/FLNA	3.20977	Up
									GO:0030574	collagen catabolic process	12/1230	34/14537	12/34	0.000616915	MRC2/ADAMTS2/MMP2/MMP9/MMP19/CTSL/CTSK/MMP16/CTSS/MMP23B/COL13A1/COL15A1	3.20977	Up
									GO:0007411	axon guidance	35/1230	193/14537	35/193	0.000616915	FYN/ANOS1/SEMA3B/TRIO/EPHA3/GLI2/SEMA3A/DPYSL2/NRP1/GRB10/CXCL12/SPTBN1/DOK1/NRP2/KLF7/NR4A3/PALLD/MYH10/EPHB2/CNTN4/SLIT2/PIK3R1/DOK2/FEZ1/GFRA1/SEMA3D/ROBO3/NEXN/KIF5C/GFRA2/PIK3CD/LAMB2/SLIT3/LAMA2/PDLIM7	3.20977	Up
									GO:0001822	kidney development	24/1230	110/14537	24/110	0.000616915	DCN/FSTL3/GLI2/TGFB2/TGFBR1/TNS2/PROX1/PKD2/KCNJ8/GLIS2/CDKN1C/SERPINF1/SULF1/AGTR1/GPC3/ADAMTS1/ACE/FBN1/DCHS1/HAS2/FOXC2/FAT4/MME/SULF2	3.20977	Up
									GO:0030336	negative regulation of cell migration	24/1230	111/14537	24/111	0.000707291	TIE1/ARHGAP4/CHRD/PTN/ENG/DPYSL3/IGFBP5/RECK/RRAS/BST2/SULF1/ACVRL1/TPM1/SLIT2/SFRP2/THY1/DLC1/PODN/ADIPOQ/CLDN5/MITF/MAGI2/SRGAP1/DACH1	3.1504	Up
									GO:0010629	negative regulation of gene expression	37/1230	212/14537	37/212	0.000788354	FYN/IGF1/ACACB/FGFR1/MEF2C/ESR1/TGFB2/LGMN/TGFB1/ENG/CCN2/DLL4/SERPINF1/FLOT2/DYSF/EMILIN1/CILP/ACVRL1/RBMS3/SFRP2/AFF2/CREB3L1/ACE/HEYL/HAND2/INPPL1/ZNF503/PIK3CD/PARP14/CD34/PARP10/GATA2/MYADM/ZBTB20/CLDN5/SLIT3/TCF4	3.10328	Up
									GO:0042633	hair cycle	8/1230	16/14537	8/16	0.000788354	KRT33B/KRT83/KRTAP4-3/KRTAP4-5/KRTAP4-8/KRT25/KRTAP4-9/KRTAP4-7	3.10328	Up
									GO:0003180	aortic valve morphogenesis	10/1230	25/14537	10/25	0.000788354	ELN/TGFB1/TWIST1/DLL4/NFATC1/EMILIN1/SLIT2/HEYL/NOS3/SLIT3	3.10328	Up
									GO:0006958	complement activation, classical pathway	10/1230	25/14537	10/25	0.000788354	CLU/C3/C1RL/SERPING1/C1QC/C1R/C2/C1QB/C1QA/C1S	3.10328	Up
									GO:0090050	positive regulation of cell migration involved in sprouting angiogenesis	9/1230	21/14537	9/21	0.00103348	HDAC9/ABL1/NRP1/SRPX2/RHOJ/FGF2/JCAD/FOXC2/GATA2	2.9857	Up
									GO:0060325	face morphogenesis	11/1230	31/14537	11/31	0.00103348	MMP2/CRISPLD2/TGFB1/COL1A1/TGFB3/RRAS/PDGFRA/CSRNP1/MSX1/CLDN5/SCX	2.9857	Up
									GO:0010718	positive regulation of epithelial to mesenchymal transition	13/1230	42/14537	13/42	0.00103348	TGFB2/TGFB1/TGFBR1/COL1A1/TGFB3/TWIST1/GLIPR2/LOXL2/SDCBP/TGFB1I1/DAB2/PDPN/TGFBR2	2.9857	Up
									GO:0045666	positive regulation of neuron differentiation	18/1230	73/14537	18/73	0.00103348	TIMP2/GLI2/FGFR1/MEF2C/CXCL12/ARHGEF2/SOCS2/MAP1B/ZEB1/FEZ1/GDPD5/NBL1/HEYL/GPRC5B/GATA2/TCF4/ETV5/ADRA2B	2.9857	Up
									GO:0001937	negative regulation of endothelial cell proliferation	10/1230	26/14537	10/26	0.00103348	TNMD/VASH1/TGFBR1/SPARC/SULF1/THBS1/ACVRL1/SCG2/PTPRM/NR2F2	2.9857	Up
									GO:0001568	blood vessel development	15/1230	54/14537	15/54	0.00103348	TIE1/MEF2C/AHR/COL1A1/LAMA4/LOX/COL5A1/APLNR/TCF7L2/TGFBR2/COL1A2/COL3A1/ANTXR1/FOXC2/GJA4	2.9857	Up
									GO:0060348	bone development	15/1230	54/14537	15/54	0.00103348	MYOC/CCN4/ENG/SPARC/P3H1/TWIST1/SULF1/PDGFC/MMP16/SLC38A10/PTGER4/SH3PXD2B/BGN/SULF2/PAPSS2	2.9857	Up
									GO:0006954	inflammatory response	48/1230	310/14537	48/310	0.00109909	STAB1/TNFRSF1B/HDAC9/CYBA/FCGR2B/ACER3/SIGLEC1/LYZ/GGT5/NFATC4/GSDMD/TGFB1/PIK3CG/LIPA/CCL8/TCIRG1/LOXL3/SPP1/PTGFR/ADGRE5/C3/APOL3/THEMIS2/AOC3/CCL21/THBS1/CXCL9/IGFBP4/HSPG2/AGTR1/MS4A2/NLRP3/CYBB/AXL/TPST1/CD14/PTGER4/PIK3CD/SCG2/IL17D/NRROS/CMKLR1/CD163/CIITA/CCL13/CSF1/FPR3/LYN	2.95897	Up
									GO:0051496	positive regulation of stress fiber assembly	14/1230	49/14537	14/49	0.00128394	MYOC/RAPGEF3/PXN/ABL1/NRP1/ARHGEF10/TGFBR1/CCN2/ITGB1BP1/TGFB3/SORBS3/TPM1/SH3PXD2B/LPAR1	2.89146	Up
									GO:0051897	positive regulation of phosphatidylinositol 3-kinase/protein kinase B signal transduction	28/1230	147/14537	28/147	0.00128394	FYN/MYOC/KITLG/FGFR1/ESR1/MEIS3/PIK3CG/TGFBR1/ENG/PDGFRB/IGFBP5/ITGB1BP1/F10/RAC2/PDGFRA/CCL21/THBS1/FGF2/PIK3R5/PIK3R1/TCF7L2/IGF2/AXL/IRS1/PIK3CD/C1QTNF1/HCLS1/ITSN1	2.89146	Up
									GO:0009611	response to wounding	17/1230	68/14537	17/68	0.00128394	RIPOR1/TNC/VASH1/SLC1A3/TGFB2/NRP1/VWF/GLI1/FN1/CCN2/ZFP36/MAP1B/SYT11/LYVE1/ETS1/CREB3L2/SULF2	2.89146	Up
									GO:0007399	nervous system development	65/1230	467/14537	65/467	0.00144401	TENM1/SEMA3A/MEF2C/ARHGAP4/DPYSL2/NRP1/ZNF423/NUMBL/PTN/TGFBR1/AKNA/PPP1R9B/GLRB/SIM1/DBN1/CNTN3/ARHGEF2/MEF2D/NRP2/PCDHB12/GLIS2/DLL4/CHAC1/MAP1S/MAP1B/DLG4/NES/DCLK1/EPHB2/CAMK1/GDF11/EDNRB/FGF2/CNTN4/SLIT2/ANK2/CSGALNACT1/NTRK2/ZEB1/FEZ1/DPYSL4/GFRA1/SPOCK1/PRDM8/SEMA3D/ROBO3/GDPD5/NBL1/DACT1/AXL/GFRA2/SHOX2/ROR2/SDC2/ZEB2/INSM1/ZHX2/NDN/SLIT3/ROR1/MAGI2/PCDH18/TCF4/STMN3/VIT	2.84043	Up
									GO:0060412	ventricular septum morphogenesis	11/1230	33/14537	11/33	0.00172933	TGFBR3/TGFB2/TGFBR1/PROX1/SLIT2/SAV1/TGFBR2/HEYL/NOS3/ZFPM2/SLIT3	2.76212	Up
									GO:0010811	positive regulation of cell-substrate adhesion	11/1230	34/14537	11/34	0.00232228	CCDC80/PTN/ECM2/SMOC2/NID1/EMILIN1/CCN1/ABI3BP/ITGA5/FBLN2/VIT	2.63409	Up
									GO:0070268	cornification	21/1230	100/14537	21/100	0.00254593	KRT33A/KRT31/KRT32/CAPNS1/KRT34/KRT33B/KRT85/KRT71/TCHH/KRT82/KRT86/KRT74/KRT83/KRT38/KRT27/KRT28/KRT26/KRT39/KRT35/KRT25/KRT81	2.59415	Up
									GO:0051056	regulation of small GTPase mediated signal transduction	26/1230	138/14537	26/138	0.00264022	TRIO/ARHGAP6/ARHGAP4/PLEKHG2/SYDE1/CHN2/ARHGAP21/ARHGEF17/ARHGEF2/ARAP3/ARHGAP9/PREX1/TRIP10/AMOT/RHOJ/RAC2/ARHGAP22/ARHGEF6/STARD13/ARHGAP18/DLC1/A2M/ARHGAP45/ARAP1/SRGAP1/ITSN1	2.57836	Up
									GO:0031214	biomineral tissue development	9/1230	24/14537	9/24	0.00275805	ASPN/FAM20A/SPP1/ITGB1BP1/SRGN/DDR2/FAM20C/TMEM119/ENPP1	2.5594	Up
									GO:0003203	endocardial cushion morphogenesis	7/1230	15/14537	7/15	0.00331529	TGFB2/ENG/TBX2/TWIST1/ACVRL1/HEYL/NOS3	2.47948	Up
									GO:0001938	positive regulation of endothelial cell proliferation	16/1230	67/14537	16/67	0.00338332	FLT4/CYBA/NRP1/PPP1R16B/TGFBR1/CXCL12/THBS4/PROX1/NRP2/DYSF/FGF2/ACVRL1/VEGFC/SCG2/VEGFB/TNFSF12	2.47066	Up
									GO:0030449	regulation of complement activation	10/1230	30/14537	10/30	0.00338332	CD81/CLU/C3/SERPING1/C1QC/C2/C1QB/C1QA/C1S/CFB	2.47066	Up
									GO:0002376	immune system process	63/1230	464/14537	63/464	0.00338332	CD4/FYN/MARCO/EIF2AK2/CD84/IL4R/CD209/SAMHD1/GSDMD/LILRB5/PIK3CG/CD81/ARHGEF2/GBP1/IFIT3/CLU/C3/IFI6/MASP1/BST2/THEMIS2/ETS1/C1RL/SKAP1/FCGR2A/TNFRSF21/SERPING1/VSIG4/TNFRSF14/C1QC/SPON2/JAML/NLRP3/DTX3L/INPPL1/C2/AXL/LAIR1/GPR183/ITGAM/CD14/PIK3CD/SLFN11/PARP14/C1QB/C1QA/SSC5D/C1S/CSF1/TMEM173/TMEM106A/LILRB4/ISG15/ARID5A/MPEG1/PDCD1LG2/CFD/HLA-DPB1/HLA-DPA1/HLA-DMB/CFB/APOBEC3C/LYN	2.47066	Up
									GO:0048704	embryonic skeletal system morphogenesis	13/1230	48/14537	13/48	0.00357755	COL11A1/MEF2C/TBX15/PRRX1/TWIST1/GSC/PDGFRA/ZEB1/OSR2/CHST11/FOXC2/HOXB4/PCGF2	2.44641	Up
									GO:0001958	endochondral ossification	9/1230	25/14537	9/25	0.00357755	MEF2C/COL1A1/MEF2D/CSGALNACT1/MMP16/INPPL1/TMEM119/COL13A1/SCX	2.44641	Up
									GO:0002063	chondrocyte development	8/1230	20/14537	8/20	0.00357755	COL11A1/COMP/SULF1/SFRP2/ACAN/SHOX2/CHST11/SULF2	2.44641	Up
									GO:0006801	superoxide metabolic process	8/1230	20/14537	8/20	0.00357755	CYBA/NCF4/SH3PXD2A/SOD3/PREX1/CYBB/NRROS/SH3PXD2B	2.44641	Up
									GO:0008285	negative regulation of cell population proliferation	53/1230	376/14537	53/376	0.00418729	TENM1/TIMP2/EIF2AK2/TGFB2/GSDME/SFRP4/P3H3/TNS2/SH2B3/P3H1/PROX1/PKD2/ITGB1BP1/TGFB3/IFIT3/FABP3/LIF/DLL4/ETS1/GDF11/ACVRL1/TGFB1I1/DPT/SFRP2/GPC3/ZEB1/ING1/ADAMTS1/PTH1R/PDPN/MSX1/IGFBP7/TGFBR2/SPRY1/DLC1/NOS3/INPPL1/ZNF503/IGFBP6/FTH1/ROR2/AR/INSM1/PODN/TP53I11/WDR6/CDH5/NDN/SLIT3/MAGI2/KANK2/ITGA1/LYN	2.37807	Up
									GO:0007010	cytoskeleton organization	27/1230	152/14537	27/152	0.00462988	ANK1/EPB41L3/MAST2/ARHGAP4/DPYSL2/KRT31/PALM/CNTNAP1/NEDD9/SPTBN1/ARAP3/PALLD/WASF3/DOCK2/MICAL1/BIN1/PLCE1/TPM1/ANK2/THY1/FGD5/FMNL3/ABLIM3/SYNE3/CCL13/FMNL1/KRT25	2.33443	Up
									GO:0035987	endodermal cell differentiation	9/1230	26/14537	9/26	0.00477593	COL11A1/MMP2/MMP9/COL12A1/ITGA4/FN1/COL4A2/COL6A1/ITGA5	2.32094	Up
									GO:0009887	animal organ morphogenesis	23/1230	121/14537	23/121	0.00477593	DCN/FHL1/ELN/LAMC3/NRP1/COMP/STX2/EPHB2/PDGFRA/GDF11/LAMC1/FGF2/ITGAX/HSPG2/PDGFC/GPC3/VEGFC/TGFBR2/IGF2/LAMB2/SLIT3/LAMA2/TMEFF1	2.32094	Up
									GO:0032967	positive regulation of collagen biosynthetic process	8/1230	21/14537	8/21	0.00499554	VIM/TGFB1/ENG/PDGFRB/CCN2/TGFB3/CREB3L1/SCX	2.30142	Up
									GO:0048015	phosphatidylinositol-mediated signaling	13/1230	50/14537	13/50	0.00501204	IGF1/FGFR1/PIK3CG/PDGFRB/PLCL1/PDGFRA/PLCB2/PLCE1/PIK3R1/GSN/PLCL2/IRS1/PIK3CD	2.29999	Up
									GO:0001523	retinoid metabolic process	12/1230	44/14537	12/44	0.00531296	AKR1B1/LRP1/HSPG2/CYP4V2/GPC3/SDC3/ALDH1A1/SDC2/LPL/ADH1B/ADH5/ABCA4	2.27466	Up
									GO:0031953	negative regulation of protein autophosphorylation	6/1230	12/14537	6/12	0.00532224	MVP/PTPRC/ENG/GFRA2/ADIPOQ/ENPP1	2.27391	Up
									GO:0051781	positive regulation of cell division	11/1230	38/14537	11/38	0.00532224	TGFB2/PTN/THBS4/ITGB1BP1/TGFB3/FGF2/PDGFC/VEGFC/IGF2/PDGFD/VEGFB	2.27391	Up
									GO:0006898	receptor-mediated endocytosis	19/1230	93/14537	19/93	0.00599668	STAB1/MARCO/FCGR2B/APOL1/DNM1/SPARC/LRP1/MASP1/LRP3/STAB2/HSPG2/DAB2/COLEC12/TGFBR2/ITGAM/CD14/CD163/PDLIM7/MRC1	2.22209	Up
									GO:0030866	cortical actin cytoskeleton organization	9/1230	27/14537	9/27	0.00599668	EHD2/EPB41L2/EPB41L3/EPB41L1/PLEK/NCKAP1L/FMNL3/CAVIN3/FMNL1	2.22209	Up
									GO:0018108	peptidyl-tyrosine phosphorylation	23/1230	124/14537	23/124	0.00620977	FYN/FLT4/EPHA3/EIF2AK2/TIE1/FGFR1/ABL1/FLT1/PDGFRB/EFEMP1/EPHB2/PDGFRA/NTRK2/TTN/DDR2/PKDCC/AXL/ROR2/PEAK1/FES/ROR1/LYN/AC058822.1	2.20692	Up
									GO:0048839	inner ear development	12/1230	45/14537	12/45	0.00620977	TGFB2/TGFB1/EYA4/SPARC/PDGFRB/PROX1/TGFB3/MYO7A/LGR5/C1QB/ROR1/C1QTNF5	2.20692	Up
									GO:0042476	odontogenesis	10/1230	33/14537	10/33	0.00638358	TGFB2/TCIRG1/TGFB3/TWIST1/OSR1/PAM/MSX1/COL1A2/OSR2/AQP1	2.19494	Up
									GO:0032331	negative regulation of chondrocyte differentiation	7/1230	17/14537	7/17	0.00638358	GLI2/CCN4/TGFBR1/EFEMP1/ADAMTS7/ADAMTS12/LTBP3	2.19494	Up
									GO:0001934	positive regulation of protein phosphorylation	27/1230	157/14537	27/157	0.00669325	CD4/PLAUR/MARCO/FLT4/ABL1/MMP9/CLIP3/ENG/FAM20A/CCN2/CCND2/C3/NIBAN1/EDNRB/FLOT1/PELI2/CCN1/NTRK2/VEGFC/DAB2/IGF2/VEGFB/ADIPOQ/TMEM119/PRR5/LRRK2/LYN	2.17436	Up
									GO:0071560	cellular response to transforming growth factor beta stimulus	14/1230	59/14537	14/59	0.00712614	FYN/MEF2C/TGFB1/TGFBR1/COL1A1/POSTN/COL4A2/CILP/ACVRL1/CLEC3B/FBN1/PDGFD/PDE3A/SCX	2.14715	Up
									GO:0043113	receptor clustering	9/1230	28/14537	9/28	0.00744389	PTN/ITGA4/ITGB1BP1/DLG4/THY1/MAGI2/FLNA/SYNGAP1/TMEFF1	2.1282	Up
									GO:0051491	positive regulation of filopodium assembly	9/1230	28/14537	9/28	0.00744389	TENM1/NRP1/PALM/TGFBR1/DPYSL3/TGFB3/CCL21/DOCK11/ARAP1	2.1282	Up
									GO:0007566	embryo implantation	10/1230	34/14537	10/34	0.0078148	TRO/FBLN1/MMP2/MMP9/SPP1/RECK/PTGIS/LIF/IGFBP7/TGFBR2	2.10708	Up
									GO:0010863	positive regulation of phospholipase C activity	6/1230	13/14537	6/13	0.00792903	FGFR1/ESR1/FLT1/PDGFRB/PDGFRA/FGF2	2.10078	Up
									GO:0003148	outflow tract septum morphogenesis	8/1230	23/14537	8/23	0.00841927	TGFB2/NRP1/ENG/NRP2/TBX2/TGFBR2/ZFPM2/PARVA	2.07473	Up
									GO:0051895	negative regulation of focal adhesion assembly	7/1230	18/14537	7/18	0.00885316	ARHGAP6/ITGB1BP1/LRP1/THBS1/ACVRL1/DLC1/FAM107A	2.0529	Up
									GO:0001974	blood vessel remodeling	9/1230	29/14537	9/29	0.0093207	MEF2C/LIF/DLL4/ACVRL1/ACE/NOS3/AXL/FOXC2/BGN	2.03055	Up
									GO:0002040	sprouting angiogenesis	9/1230	29/14537	9/29	0.0093207	ADGRA2/FLT4/NRP1/FLT1/LOXL2/THBS1/VEGFC/VEGFB/PARVA	2.03055	Up
									GO:0051216	cartilage development	15/1230	68/14537	15/68	0.0093207	COL11A1/TIMP1/COMP/PRRX1/SULF1/LUM/SFRP2/CSGALNACT1/ZEB1/MSX1/TGFBR2/BMP1/CHST11/CREB3L2/SULF2	2.03055	Up
									GO:0008544	epidermis development	13/258	100/14537	13/100	9.32301e-06	LAMC2/TGM5/CASP14/GRHL1/SCEL/CERS3/LCE1D/LCE5A/LCE1E/LCE2A/KRTDAP/GJB5/SPRR2E	5.03044	Down
									GO:0070268	cornification	13/258	100/14537	13/100	9.32301e-06	TGM5/CASP14/KRT23/PERP/CSTA/SPINK5/DSG1/DSC1/CERS3/IVL/SPRR2E/LIPK/RPTN	5.03044	Down
									GO:0006695	cholesterol biosynthetic process	7/258	35/14537	7/35	0.000604884	MSMO1/SQLE/HMGCS1/HMGCR/DHCR24/ACAT2/DHCR7	3.21833	Down
									GO:0016126	sterol biosynthetic process	6/258	30/14537	6/30	0.00246999	MSMO1/SQLE/HMGCS1/HMGCR/DHCR24/DHCR7	2.6073	Down
									GO:0010466	negative regulation of peptidase activity	9/258	85/14537	9/85	0.00311591	CSTA/SPINK5/SERPINA12/SERPINB7/SERPINB8/SPINT2/SERPINA9/SERPINB2/SERPINB13	2.50642	Down
[truncated: 4 more columns]
