# Supplementary material for: Identification of two biological subgroups of complex regional pain syndrome type 1 by transcriptomic profiling of skin and blood in women
Source: Mol Med. 2025 Mar 12;31:94. doi: 10.1186/s10020-025-01148-y (PMC11900654; doi:10.1186/s10020-025-01148-y)
Supplement: Supplementary file 4 — Additional file 4. [file 10020_2025_1148_MOESM4_ESM.xlsx]

## Sheet: Table S1
Table S1. Estimation of cell types in the skin using deconvolution analysis in AS (left) and NS (right). Our RNA-seq was compared to databases with established cell frequencies (PRESS cohort). Cell signature scores ranged from -1 to 1. To calculate the percentage (%) of each cell signature, the mean score for each cell type within CRPS subgroups was determined. A value of 1 was then added to all …
	Affected														Non-affected
	SG2						SG1						DeltaSG2-SG1		SG2				SG1				DeltaSG2-SG1
	125AS	120AS	251AS	Mean	+1	%	167AS	104AS	121AS	Mean	+1	%			125NS	120NS	251NS	Mean	167NS	104NS	121NS	Mean
Fibroblast	0.563	0.463	0.795	0.607	1.607	9.80282	-0.626	-0.466	-0.758	-0.616667	0.383333	2.78694	1.22367		0.141	0.0229	0.398	0.1873	0.262	-0.541	-0.295	-0.191333	0.378633
KC	-0.153	-0.128	-0.47	-0.250333	0.749667	4.57302	0.369	0.263	0.178	0.27	1.27	9.23326	-0.520333		-0.185	0.0971	-0.255	-0.1143	-0.0162	0.282	0.029	0.0982667	-0.212567
Melanocyte	0.0832	0.184	-0.00468	0.0875067	1.08751	6.63387	-0.204	-0.0662	0.0023	-0.0893	0.9107	6.62105	0.176807		0.148	0.0838	-0.0947	0.0457	-0.147	-0.00396	-0.048	-0.06632	0.11202
Hair ORS	-0.101	-0.0671	0.0328	-0.0451	0.9549	5.82496	0.0175	0.0519	0.111	0.0601333	1.06013	7.70747	-0.105233		-0.0799	0.0297	0.197	0.0489333	-0.138	0.00171	0.0202	-0.0386967	0.08763
Microvasc	0.268	0.116	0.456	0.28	1.28	7.80809	-0.347	-0.151	-0.354	-0.284	0.716	5.20552	0.564		0.151	0.0257	0.121	0.0992333	0.0337	-0.239	-0.132	-0.112433	0.211667
CD4+ T-cell	0.0229	0.00333	0.077	0.03441	1.03441	6.30998	-0.0905	-0.0525	0.0122	-0.0436	0.9564	6.9533	0.07801		-0.00526	0.0135	0.0115	0.00658	-0.0933	0.0228	0.0877	0.00573333	0.000846667
CD8+ T-cell	0.089	-0.0386	0.124	0.0581333	1.05813	6.45469	-0.162	-0.0426	-0.0715	-0.0920333	0.907967	6.60118	0.150167		0.121	-0.00459	-0.00487	0.03718	-0.0668	0.0382	0.00697	-0.00721	0.04439
NK-cell	0.0317	-0.0692	0.0661	0.00953333	1.00953	6.15823	-0.00289	0.0214	-0.00297	0.00518	1.00518	7.30795	0.00435333		0.0822	0.0183	-0.057	0.0145	0.0237	0.0221	-0.0134	0.0108	0.0037
Monocyte	0.118	0.167	0.311	0.198667	1.19867	7.31196	-0.0949	-0.0468	-0.292	-0.144567	0.855433	6.21925	0.343233		-0.0268	0.128	-0.0422	0.0196667	0.094	-0.0398	-0.105	-0.0169333	0.0366
DC	0.0311	0.111	0.0929	0.0783333	1.07833	6.57791	0.0258	-0.0266	-0.131	-0.0439333	0.956067	6.95088	0.122267		-0.124	0.158	0.0571	0.0303667	0.0212	-0.0773	-0.108	-0.0547	0.0850667
M1 Macrophage	0.083	0.116	0.343	0.180667	1.18067	7.20215	-0.107	-0.0837	-0.298	-0.1629	0.8371	6.08596	0.343567		0.0204	0.0757	0.0842	0.0601	0.126	-0.141	-0.118	-0.0443333	0.104433
M2 Macrophage	0.136	0.212	0.158	0.168667	1.16867	7.12895	-0.176	-0.116	-0.0926	-0.1282	0.8718	6.33824	0.296867		-0.0287	0.0747	0.0266	0.0242	0.12	-0.157	-0.118	-0.0516667	0.0758667
B-cell	0.00618	-0.124	0.0971	-0.00690667	0.993093	6.05794	0.0386	0.0161	-0.0279	0.00893333	1.00893	7.33523	-0.01584		0.0708	-0.0672	0.0247	0.00943333	0.000553	-0.0629	0.029	-0.0111157	0.020549
Neutrophil	0.0219	-0.0124	-0.0748	-0.0217667	0.978233	5.9673	0.0678	0.0102	0.0237	0.0339	1.0339	7.51675	-0.0556667		-0.0647	0.101	-0.0343	0.000666667	-0.0287	0.00299	-0.00583	-0.0105133	0.01118
Plasma Cell	0.0415	-0.0401	0.0419	0.0144333	1.01443	6.18812	0.0154	-0.00869	-0.0617	-0.01833	0.98167	7.13702	0.0327633		0.084	-0.0274	0.00363	0.0200767	0.0802	-0.00691	-0.0777	-0.00147	0.0215467
			Total	1.39324	16.3932	100			Total	-1.24538	13.7546	100
