# Supplementary material for: Identification of two biological subgroups of complex regional pain syndrome type 1 by transcriptomic profiling of skin and blood in women
Source: Mol Med. 2025 Mar 12;31:94. doi: 10.1186/s10020-025-01148-y (PMC11900654; doi:10.1186/s10020-025-01148-y)
Supplement: Supplementary file 5 — Additional file 5. [file 10020_2025_1148_MOESM5_ESM.xlsx]

## Sheet: Table S1
Table S1. DEGs between SG2 and SG1 in PBMCs. Log2 of Fold-changes, P values and False-Discovery-Rate (FDR) values are displayed.
PBMCs DEGs 11 Patients (SG2/SG1)
gene_id	gene_name	log2 FC	P value	FDR
ENSG00000059588	TARBP1	1.00833	8.67871e-07	0.0087713
ENSG00000161010	MRNIP	1.01738	1.21613e-06	0.0087713
ENSG00000047634	SCML1	1.38776	2.32638e-06	0.00890628
ENSG00000213719	CLIC1	-0.770153	3.94214e-06	0.00890628
ENSG00000213366	GSTM2	1.13327	5.19963e-06	0.00890628
ENSG00000243646	IL10RB	-0.976725	5.58967e-06	0.00890628
ENSG00000171314	PGAM1	-0.784118	6.50404e-06	0.00890628
ENSG00000173786	CNP	-0.727727	8.55061e-06	0.00890628
ENSG00000136816	TOR1B	-0.971746	8.56314e-06	0.00890628
ENSG00000126432	PRDX5	-0.685388	9.21186e-06	0.00890628
ENSG00000110318	CEP126	1.30226	9.41427e-06	0.00890628
ENSG00000163739	CXCL1	-2.28173	1.0196e-05	0.00890628
ENSG00000134744	TUT4	1.05343	1.0939e-05	0.00890628
ENSG00000186020	ZNF529	0.860205	1.1737e-05	0.00890628
ENSG00000163191	S100A11	-1.01412	1.20341e-05	0.00890628
ENSG00000107341	UBE2R2	-0.597967	1.31653e-05	0.00890628
ENSG00000277791	PSMB3	-0.702839	1.32744e-05	0.00890628
ENSG00000074966	TXK	0.987532	1.41005e-05	0.00890628
ENSG00000189159	JPT1	-0.849951	1.43431e-05	0.00890628
ENSG00000163902	RPN1	-0.651765	1.43982e-05	0.00890628
ENSG00000148834	GSTO1	-0.696774	1.48326e-05	0.00890628
ENSG00000073756	PTGS2	-1.8916	1.51849e-05	0.00890628
ENSG00000102144	PGK1	-0.639497	1.54332e-05	0.00890628
ENSG00000169429	CXCL8	-3.69893	1.57184e-05	0.00890628
ENSG00000108474	PIGL	1.00755	1.66003e-05	0.00890628
ENSG00000211648	IGLV1-47	-1.71178	1.81332e-05	0.00890628
ENSG00000116984	MTR	0.762884	1.85626e-05	0.00890628
ENSG00000185201	IFITM2	-1.25309	1.91e-05	0.00890628
ENSG00000167615	LENG8	1.07678	1.98489e-05	0.00890628
ENSG00000187116	LILRA5	-1.02829	2.00185e-05	0.00890628
ENSG00000188687	SLC4A5	1.03759	2.00967e-05	0.00890628
ENSG00000131100	ATP6V1E1	-0.688482	2.12469e-05	0.00890628
ENSG00000137767	SQOR	-0.821716	2.1488e-05	0.00890628
ENSG00000198356	GET3	-0.622479	2.27341e-05	0.00890628
ENSG00000136153	LMO7	0.902291	2.28014e-05	0.00890628
ENSG00000184677	ZBTB40	0.737932	2.40696e-05	0.00890628
ENSG00000270800	RPS10-NUDT3	-1.06832	2.44137e-05	0.00890628
ENSG00000215252	GOLGA8B	1.66954	2.56668e-05	0.00890628
ENSG00000117450	PRDX1	-0.696411	2.65576e-05	0.00890628
ENSG00000117862	TXNDC12	-0.590454	2.75736e-05	0.00890628
ENSG00000139675	HNRNPA1L2	0.819005	2.82126e-05	0.00890628
ENSG00000189077	TMEM120A	-0.681654	2.89147e-05	0.00890628
ENSG00000168899	VAMP5	-0.666927	2.98396e-05	0.00890628
ENSG00000169564	PCBP1	-0.604788	3.14578e-05	0.00890628
ENSG00000116663	FBXO6	-0.895408	3.21023e-05	0.00890628
ENSG00000129167	TPH1	1.22786	3.23306e-05	0.00890628
ENSG00000092841	MYL6	-0.61038	3.28339e-05	0.00890628
ENSG00000170486	KRT72	2.49837	3.31417e-05	0.00890628
ENSG00000122515	ZMIZ2	0.671746	3.36343e-05	0.00890628
ENSG00000241553	ARPC4	-0.670266	3.38267e-05	0.00890628
ENSG00000120738	EGR1	-2.56228	3.47986e-05	0.00890628
ENSG00000173200	PARP15	1.29773	3.49748e-05	0.00890628
ENSG00000247596	TWF2	-0.65097	3.55065e-05	0.00890628
ENSG00000111669	TPI1	-0.60559	3.58573e-05	0.00890628
ENSG00000106683	LIMK1	-0.553136	3.5873e-05	0.00890628
ENSG00000198932	GPRASP1	1.20765	3.64102e-05	0.00890628
ENSG00000126267	COX6B1	-0.614404	3.66117e-05	0.00890628
ENSG00000181817	LSM10	-0.707108	3.67257e-05	0.00890628
ENSG00000213246	SUPT4H1	-0.658032	3.76542e-05	0.00890628
ENSG00000042980	ADAM28	1.16869	3.93069e-05	0.00890628
ENSG00000171552	BCL2L1	-0.756451	3.96322e-05	0.00890628
ENSG00000172354	GNB2	-0.621825	3.97937e-05	0.00890628
ENSG00000171051	FPR1	-1.61868	4.01527e-05	0.00890628
ENSG00000278196	IGLV2-8	-1.8996	4.08798e-05	0.00890628
ENSG00000182117	NOP10	-0.983511	4.1213e-05	0.00890628
ENSG00000142102	PGGHG	1.49858	4.13406e-05	0.00890628
ENSG00000215472	RPL17-C18orf32	-0.642792	4.17606e-05	0.00890628
ENSG00000101040	ZMYND8	0.53585	4.2493e-05	0.00890628
ENSG00000169223	LMAN2	-0.621681	4.34841e-05	0.00890628
ENSG00000186166	CENATAC	0.808999	4.37005e-05	0.00890628
ENSG00000184009	ACTG1	-0.70826	4.38368e-05	0.00890628
ENSG00000115977	AAK1	0.690868	4.5287e-05	0.00895095
ENSG00000184076	UQCR10	-0.568175	4.52977e-05	0.00895095
ENSG00000160888	IER2	-1.39483	4.65806e-05	0.00898704
ENSG00000186049	KRT73	2.38757	4.67264e-05	0.00898704
ENSG00000130724	CHMP2A	-0.670999	4.80096e-05	0.0091119
ENSG00000132965	ALOX5AP	-1.09454	4.88449e-05	0.0091119
ENSG00000158825	CDA	-1.18733	5.07689e-05	0.0091119
ENSG00000172270	BSG	-0.618128	5.12398e-05	0.0091119
ENSG00000176973	FAM89B	-0.722047	5.1563e-05	0.0091119
ENSG00000118640	VAMP8	-0.55542	5.18497e-05	0.0091119
ENSG00000211677	IGLC2	-1.91572	5.21148e-05	0.0091119
ENSG00000179532	DNHD1	1.09874	5.2429e-05	0.0091119
ENSG00000197978	GOLGA6L9	1.14996	5.32336e-05	0.0091416
ENSG00000136810	TXN	-0.749327	5.43953e-05	0.00916362
ENSG00000178741	COX5A	-0.560259	5.46323e-05	0.00916362
ENSG00000130303	BST2	-0.706964	5.70076e-05	0.00938471
ENSG00000125753	VASP	-0.817812	5.79775e-05	0.00938471
ENSG00000185513	L3MBTL1	0.812873	5.81704e-05	0.00938471
ENSG00000104904	OAZ1	-0.676213	5.85528e-05	0.00938471
ENSG00000177885	GRB2	-0.552887	5.96752e-05	0.0094595
ENSG00000105755	ETHE1	-0.619548	6.1256e-05	0.00955779
ENSG00000154589	LY96	-0.920022	6.16204e-05	0.00955779
ENSG00000089280	FUS	0.54449	6.31825e-05	0.00969582
ENSG00000240053	LY6G5B	1.00509	6.51775e-05	0.00989669
ENSG00000167552	TUBA1A	-0.843194	6.70616e-05	0.00990427
ENSG00000149925	ALDOA	-0.605985	6.76162e-05	0.00990427
ENSG00000185404	SP140L	0.614892	6.78305e-05	0.00990427
ENSG00000263020	AL662899.2	1.12613	6.83205e-05	0.00990427
ENSG00000166405	RIC3	1.12131	6.87774e-05	0.00990427
ENSG00000178809	TRIM73	0.799735	6.99496e-05	0.00990427
ENSG00000009694	TENM1	1.40265	7.00336e-05	0.00990427
ENSG00000129235	TXNDC17	-0.718393	7.40682e-05	0.0102296
ENSG00000154518	ATP5MC3	-0.628361	7.4709e-05	0.0102296
ENSG00000183762	KREMEN1	-1.92146	7.51658e-05	0.0102296
ENSG00000143570	SLC39A1	-0.812512	7.53308e-05	0.0102296
ENSG00000165025	SYK	-0.666679	7.58802e-05	0.0102296
ENSG00000141552	ANAPC11	-0.637103	7.86184e-05	0.010261
ENSG00000058799	YIPF1	-0.678445	7.95326e-05	0.010261
ENSG00000075785	RAB7A	-0.546934	8.00749e-05	0.010261
ENSG00000074319	TSG101	-0.574303	8.09064e-05	0.010261
ENSG00000100220	RTCB	-0.585595	8.30079e-05	0.010261
ENSG00000143878	RHOB	-1.43137	8.44377e-05	0.010261
ENSG00000167900	TK1	-1.24289	8.54094e-05	0.010261
ENSG00000107611	CUBN	1.31956	8.58682e-05	0.010261
ENSG00000158828	PINK1	-0.732388	8.68086e-05	0.010261
ENSG00000158470	B4GALT5	-0.963897	8.70347e-05	0.010261
ENSG00000113732	ATP6V0E1	-0.683488	8.70751e-05	0.010261
ENSG00000165879	FRAT1	-0.887346	8.7894e-05	0.010261
ENSG00000013583	HEBP1	-0.688244	8.91894e-05	0.010261
ENSG00000103490	PYCARD	-0.899492	8.97868e-05	0.010261
ENSG00000172878	METAP1D	0.812461	8.98044e-05	0.010261
ENSG00000082512	TRAF5	0.887837	9.02037e-05	0.010261
ENSG00000074800	ENO1	-0.594113	9.06543e-05	0.010261
ENSG00000136167	LCP1	-0.601805	9.11243e-05	0.010261
ENSG00000131446	MGAT1	-0.606818	9.2332e-05	0.010261
ENSG00000101457	DNTTIP1	-0.840598	9.33887e-05	0.010261
ENSG00000185621	LMLN	0.876034	9.38974e-05	0.010261
ENSG00000104805	NUCB1	-0.523879	9.41546e-05	0.010261
ENSG00000198431	TXNRD1	-0.571692	9.41905e-05	0.010261
ENSG00000136689	IL1RN	-1.15231	9.50202e-05	0.010261
ENSG00000131475	VPS25	-0.644774	9.535e-05	0.010261
ENSG00000173611	SCAI	0.818676	9.55001e-05	0.010261
ENSG00000167461	RAB8A	-0.576966	9.71816e-05	0.010261
ENSG00000129197	RPAIN	0.59152	9.72603e-05	0.010261
ENSG00000146021	KLHL3	0.99969	9.8013e-05	0.010261
ENSG00000211666	IGLV2-14	-1.39859	9.98295e-05	0.010261
ENSG00000067533	RRP15	0.827447	0.000100026	0.010261
ENSG00000196247	ZNF107	1.08459	0.000100988	0.010261
ENSG00000146112	PPP1R18	-0.620435	0.000102208	0.010261
ENSG00000137509	PRCP	-0.577869	0.000103279	0.010261
ENSG00000143418	CERS2	-0.546505	0.000104151	0.010261
ENSG00000182718	ANXA2	-0.764746	0.000104851	0.010261
ENSG00000158711	ELK4	0.818907	0.000106334	0.010261
ENSG00000274180	NATD1	-0.689552	0.000107302	0.010261
ENSG00000280119	AC093642.2	1.57122	0.00010765	0.010261
ENSG00000211966	IGHV5-51	-1.57717	0.000108698	0.010261
ENSG00000128524	ATP6V1F	-0.597708	0.000109634	0.010261
ENSG00000162408	NOL9	0.568425	0.000109919	0.010261
ENSG00000002919	SNX11	-0.714117	0.000110902	0.010261
ENSG00000278259	MYO19	0.591813	0.000110948	0.010261
ENSG00000136371	MTHFS	-0.890031	0.000111017	0.010261
ENSG00000070718	AP3M2	0.873641	0.000113503	0.010261
ENSG00000175322	ZNF519	0.802121	0.000113835	0.010261
ENSG00000152495	CAMK4	1.14254	0.000114718	0.010261
ENSG00000204370	SDHD	-0.554405	0.000115285	0.010261
ENSG00000111775	COX6A1	-0.587845	0.000116292	0.010261
ENSG00000131236	CAP1	-0.628789	0.00011644	0.010261
ENSG00000103037	SETD6	0.569704	0.000117274	0.010261
ENSG00000184465	WDR27	0.899027	0.000117597	0.010261
ENSG00000163694	RBM47	-0.870457	0.000117605	0.010261
ENSG00000130429	ARPC1B	-0.655921	0.000118312	0.010261
ENSG00000197912	SPG7	0.552667	0.000118337	0.010261
ENSG00000189283	FHIT	1.06564	0.000118462	0.010261
ENSG00000241468	ATP5MF	-0.550647	0.000119556	0.010261
ENSG00000159720	ATP6V0D1	-0.734239	0.000119957	0.010261
ENSG00000112335	SNX3	-0.573326	0.000120064	0.010261
ENSG00000184840	TMED9	-0.581471	0.000120214	0.010261
ENSG00000183960	KCNH8	1.37051	0.000120215	0.010261
ENSG00000187742	SECISBP2	0.641624	0.000122297	0.0103772
ENSG00000114353	GNAI2	-0.577277	0.000124406	0.0104405
ENSG00000070540	WIPI1	-0.919798	0.00012449	0.0104405
ENSG00000198736	MSRB1	-1.32989	0.000125277	0.0104458
ENSG00000170439	METTL7B	-2.19219	0.000127727	0.0105522
ENSG00000114841	DNAH1	0.561501	0.000128017	0.0105522
ENSG00000105011	ASF1B	-1.12243	0.000129106	0.0105815
ENSG00000204410	MSH5	0.760064	0.000131784	0.0106932
ENSG00000143612	C1orf43	-0.641819	0.00013195	0.0106932
ENSG00000162971	TYW5	1.01524	0.000132753	0.0106981
ENSG00000137312	FLOT1	-0.696886	0.000134066	0.0106999
ENSG00000221978	CCNL2	0.539231	0.000134259	0.0106999
ENSG00000266412	NCOA4	-0.690591	0.000136644	0.010742
ENSG00000115234	SNX17	-0.594265	0.000136936	0.010742
ENSG00000163617	CCDC191	1.05382	0.000137021	0.010742
ENSG00000048462	TNFRSF17	-1.90833	0.000138114	0.0107691
ENSG00000206127	GOLGA8O	0.845323	0.000140992	0.0109345
ENSG00000189007	ADAT2	1.09286	0.000141863	0.0109363
ENSG00000171291	ZNF439	0.999322	0.000142532	0.0109363
ENSG00000116586	LAMTOR2	-0.63615	0.000143445	0.0109481
ENSG00000211653	IGLV1-40	-2.00737	0.000145714	0.0110628
ENSG00000174903	RAB1B	-0.573301	0.000147541	0.0110777
ENSG00000198408	OGA	0.70386	0.000148491	0.0110777
ENSG00000160685	ZBTB7B	-0.60888	0.000148686	0.0110777
ENSG00000142669	SH3BGRL3	-0.642041	0.000149867	0.0110777
ENSG00000010270	STARD3NL	-0.571874	0.000151327	0.0110777
ENSG00000204386	NEU1	-0.72314	0.000152425	0.0110777
ENSG00000143252	SDHC	-0.579658	0.000152486	0.0110777
ENSG00000115762	PLEKHB2	-0.5649	0.000152786	0.0110777
ENSG00000135441	BLOC1S1	-0.633201	0.000153575	0.0110777
ENSG00000172757	CFL1	-0.555976	0.000153591	0.0110777
ENSG00000230989	HSBP1	-0.535987	0.000154699	0.0111022
ENSG00000162704	ARPC5	-0.693872	0.000157507	0.0111234
ENSG00000170049	KCNAB3	1.04037	0.000157545	0.0111234
ENSG00000100926	TM9SF1	-0.943528	0.000159907	0.0111234
ENSG00000170296	GABARAP	-0.632925	0.000160244	0.0111234
ENSG00000205155	PSENEN	-0.602403	0.00016121	0.0111234
ENSG00000196912	ANKRD36B	1.58046	0.000161311	0.0111234
ENSG00000198417	MT1F	-0.948299	0.000162674	0.0111234
ENSG00000170043	TRAPPC1	-0.55228	0.000162796	0.0111234
ENSG00000082196	C1QTNF3	0.924289	0.000165369	0.0111234
ENSG00000067560	RHOA	-0.540892	0.000166087	0.0111234
ENSG00000175265	GOLGA8A	1.59047	0.000168328	0.0111234
ENSG00000174021	GNG5	-0.625032	0.000168367	0.0111234
ENSG00000181274	FRAT2	-1.16897	0.000169629	0.0111234
ENSG00000256029	AL590560.2	1.29591	0.000170481	0.0111234
ENSG00000163956	LRPAP1	-0.53973	0.000170594	0.0111234
ENSG00000082293	COL19A1	1.53369	0.000171358	0.0111234
ENSG00000116685	KIAA2013	-0.573343	0.000172555	0.0111234
ENSG00000126262	FFAR2	-2.31886	0.000172902	0.0111234
ENSG00000085465	OVGP1	1.07525	0.000173983	0.0111234
ENSG00000242372	EIF6	-0.551051	0.00017436	0.0111234
ENSG00000112299	VNN1	-1.35772	0.000175044	0.0111234
ENSG00000081148	IMPG2	1.10124	0.000176995	0.0111573
ENSG00000127948	POR	-0.543255	0.000178359	0.0111573
ENSG00000122694	GLIPR2	-0.712911	0.000178752	0.0111573
ENSG00000168610	STAT3	-0.567175	0.000178981	0.0111573
ENSG00000198089	SFI1	0.593481	0.000180841	0.0111573
ENSG00000089775	ZBTB25	0.823187	0.00018402	0.0111573
ENSG00000077585	GPR137B	-0.655909	0.000184126	0.0111573
ENSG00000163464	CXCR1	-3.37361	0.000184158	0.0111573
ENSG00000129255	MPDU1	-0.60036	0.000184346	0.0111573
ENSG00000135148	TRAFD1	-0.71733	0.000184809	0.0111573
ENSG00000284431	AL022238.3	1.2565	0.000185706	0.0111573
ENSG00000163823	CCR1	-1.12235	0.000185817	0.0111573
ENSG00000022277	RTF2	-0.568911	0.000186335	0.0111573
ENSG00000078902	TOLLIP	-0.706067	0.000186407	0.0111573
ENSG00000086065	CHMP5	-0.644013	0.000187874	0.0111987
ENSG00000168374	ARF4	-0.543232	0.000189165	0.0112092
ENSG00000108773	KAT2A	0.556289	0.000189605	0.0112092
ENSG00000138107	ACTR1A	-0.578493	0.000193858	0.0114139
ENSG00000205352	PRR13	-0.519336	0.000195319	0.0114268
ENSG00000114455	HHLA2	0.988097	0.000196137	0.0114268
ENSG00000130313	PGLS	-0.521331	0.000196454	0.0114268
ENSG00000162747	FCGR3B	-3.84283	0.000198097	0.0114761
ENSG00000099341	PSMD8	-0.505688	0.000200193	0.0115151
ENSG00000122547	EEPD1	-0.746967	0.000200973	0.0115151
ENSG00000134825	TMEM258	-0.570972	0.000201166	0.0115151
ENSG00000115350	POLE4	-0.590167	0.000202969	0.0115388
ENSG00000123416	TUBA1B	-0.646805	0.00020318	0.0115388
ENSG00000173258	ZNF483	0.997177	0.000204653	0.0115769
ENSG00000173113	TRMT112	-0.61549	0.000206482	0.0116348
ENSG00000232593	KANTR	1.1101	0.000207648	0.011655
ENSG00000241351	IGKV3-11	-2.37578	0.000209892	0.0117019
ENSG00000127540	UQCR11	-0.610665	0.000212598	0.0117019
ENSG00000171236	LRG1	-2.17874	0.000212651	0.0117019
ENSG00000205702	CYP2D7	0.995276	0.000212744	0.0117019
ENSG00000119383	PTPA	-0.521684	0.000214102	0.0117019
ENSG00000155629	PIK3AP1	-0.672151	0.000214456	0.0117019
ENSG00000100523	DDHD1	1.06502	0.000215275	0.0117019
ENSG00000010256	UQCRC1	-0.558482	0.000215322	0.0117019
ENSG00000187446	CHP1	-0.58375	0.000215786	0.0117019
ENSG00000106367	AP1S1	-0.676104	0.000219561	0.0117858
ENSG00000162241	SLC25A45	0.607603	0.000219784	0.0117858
ENSG00000168894	RNF181	-0.596456	0.000222585	0.0118607
ENSG00000155657	TTN	1.55333	0.000224629	0.0118792
ENSG00000165392	WRN	0.742987	0.00022482	0.0118792
ENSG00000170892	TSEN34	-0.709179	0.000227378	0.01192
ENSG00000113368	LMNB1	-1.18518	0.000228478	0.01192
ENSG00000181061	HIGD1A	-0.522449	0.000228897	0.01192
ENSG00000167657	DAPK3	-0.523642	0.000231502	0.0119685
ENSG00000164054	SHISA5	-0.653271	0.000231694	0.0119685
ENSG00000188735	TMEM120B	0.588385	0.000235191	0.0120734
ENSG00000105669	COPE	-0.50897	0.000238843	0.0122174
ENSG00000211659	IGLV3-25	-1.36233	0.000240889	0.0122561
ENSG00000047249	ATP6V1H	-0.504252	0.000241737	0.0122561
ENSG00000074842	MYDGF	-0.675981	0.000243457	0.0122561
ENSG00000104177	MYEF2	1.18041	0.000243771	0.0122561
ENSG00000198315	ZKSCAN8	0.913098	0.000243847	0.0122561
ENSG00000175274	TP53I11	-0.675029	0.000246239	0.0123275
ENSG00000198467	TPM2	1.14448	0.000247033	0.0123275
ENSG00000122484	RPAP2	0.909903	0.00024847	0.0123275
ENSG00000166794	PPIB	-0.581421	0.000248686	0.0123275
ENSG00000162591	MEGF6	0.846703	0.000250282	0.0123641
ENSG00000213066	CEP43	0.835905	0.000254665	0.012495
ENSG00000117676	RPS6KA1	-0.603402	0.000255685	0.0125026
ENSG00000068001	HYAL2	-0.723469	0.000258392	0.0125521
ENSG00000147437	GNRH1	1.00264	0.000259565	0.0125521
ENSG00000181722	ZBTB20	0.973471	0.000260203	0.0125521
ENSG00000101150	TPD52L2	-0.542631	0.00026107	0.0125521
ENSG00000243290	IGKV1-12	-2.46431	0.000261919	0.0125521
ENSG00000171700	RGS19	-0.672441	0.000263043	0.0125642
ENSG00000157350	ST3GAL2	-0.587208	0.00026708	0.012705
ENSG00000108950	FAM20A	-3.08265	0.000268895	0.012705
ENSG00000188177	ZC3H6	0.670501	0.00026938	0.012705
ENSG00000254087	LYN	-0.66554	0.000269796	0.012705
ENSG00000122417	ODF2L	1.24001	0.000270499	0.012705
ENSG00000144118	RALB	-0.790085	0.000271485	0.012705
ENSG00000144554	FANCD2	0.831198	0.000272276	0.012705
ENSG00000108953	YWHAE	-0.668248	0.000273036	0.012705
ENSG00000079459	FDFT1	-0.569777	0.00027543	0.0127752
ENSG00000155660	PDIA4	-0.62798	0.000282615	0.0128399
ENSG00000070061	ELP1	0.579481	0.000282697	0.0128399
ENSG00000117984	CTSD	-0.754798	0.000283684	0.0128399
ENSG00000225931	AL139246.2	0.795975	0.000283954	0.0128399
ENSG00000173221	GLRX	-0.643259	0.00028533	0.0128399
ENSG00000176788	BASP1	-1.29635	0.000286195	0.0128399
ENSG00000099203	TMED1	-0.730844	0.000287175	0.0128399
ENSG00000130827	PLXNA3	0.805937	0.000287361	0.0128399
ENSG00000167766	ZNF83	1.43502	0.000288874	0.0128399
ENSG00000108639	SYNGR2	-0.508859	0.000289063	0.0128399
ENSG00000197776	KLHDC1	0.946538	0.000289557	0.0128399
ENSG00000117118	SDHB	-0.533821	0.000290176	0.0128399
ENSG00000241685	ARPC1A	-0.536181	0.000292296	0.0128941
ENSG00000197302	ZNF720	0.840197	0.000294435	0.0129165
ENSG00000211675	IGLC1	-1.99795	0.000296116	0.0129439
ENSG00000118960	HS1BP3	-0.50696	0.000297695	0.0129675
ENSG00000115956	PLEK	-0.697561	0.000300043	0.0129675
ENSG00000168813	ZNF507	0.86622	0.00030034	0.0129675
ENSG00000137070	IL11RA	0.924099	0.000300892	0.0129675
ENSG00000028137	TNFRSF1B	-0.592438	0.000301493	0.0129675
ENSG00000256525	POLG2	0.931765	0.000302633	0.0129675
ENSG00000081665	ZNF506	0.596317	0.000304302	0.0129675
ENSG00000168256	NKIRAS2	-0.569986	0.000305636	0.0129675
ENSG00000023445	BIRC3	0.987912	0.000306655	0.0129675
ENSG00000186814	ZSCAN30	0.75071	0.000308059	0.0129675
ENSG00000006025	OSBPL7	0.583485	0.000309307	0.0129675
ENSG00000133131	MORC4	0.644312	0.000311261	0.0129675
ENSG00000162551	ALPL	-3.37547	0.000311616	0.0129675
ENSG00000197747	S100A10	-0.596667	0.000311938	0.0129675
ENSG00000077420	APBB1IP	-0.617241	0.000316917	0.0131366
ENSG00000121310	ECHDC2	0.709591	0.000318833	0.0131781
ENSG00000172531	PPP1CA	-0.574414	0.000322661	0.0131899
ENSG00000169692	AGPAT2	-0.708998	0.000323082	0.0131899
ENSG00000131368	MRPS25	0.704415	0.000323398	0.0131899
ENSG00000197956	S100A6	-0.686509	0.000324416	0.0131899
ENSG00000037241	RPL26L1	-0.714608	0.000324603	0.0131899
ENSG00000197008	ZNF138	0.854902	0.000326417	0.0132038
ENSG00000198055	GRK6	-0.525439	0.00032693	0.0132038
ENSG00000154310	TNIK	0.816094	0.000327693	0.0132038
ENSG00000044115	CTNNA1	-0.744256	0.000335121	0.0134281
ENSG00000277632	CCL3	-2.01183	0.000338515	0.0134986
ENSG00000176155	CCDC57	0.506275	0.000341269	0.0134986
ENSG00000108479	GALK1	-0.682451	0.00034276	0.0134986
ENSG00000188820	CALHM6	-1.20867	0.00034287	0.0134986
ENSG00000139644	TMBIM6	-0.552577	0.000345698	0.0134986
ENSG00000163344	PMVK	-0.686369	0.000345719	0.0134986
ENSG00000177156	TALDO1	-0.803146	0.000346692	0.0134986
ENSG00000204822	MRPL53	-0.685649	0.000346827	0.0134986
ENSG00000106153	CHCHD2	-0.620992	0.00034793	0.0134986
ENSG00000115944	COX7A2L	-0.529124	0.000349537	0.0134986
ENSG00000181929	PRKAG1	-0.592476	0.000352527	0.0134986
ENSG00000159128	IFNGR2	-0.794048	0.000353182	0.0134986
ENSG00000125995	ROMO1	-0.630275	0.000353287	0.0134986
ENSG00000082641	NFE2L1	-0.53722	0.000353312	0.0134986
ENSG00000166432	ZMAT1	1.46757	0.000353697	0.0134986
ENSG00000051825	MPHOSPH9	0.817928	0.000355305	0.0134986
ENSG00000136930	PSMB7	-0.521895	0.00035721	0.0134986
ENSG00000117174	ZNHIT6	0.638774	0.000357487	0.0134986
ENSG00000148516	ZEB1	1.30096	0.000358212	0.0134986
ENSG00000128594	LRRC4	-1.45678	0.000358464	0.0134986
ENSG00000120306	CYSTM1	-1.32401	0.000359156	0.0134986
ENSG00000160226	CFAP410	0.639633	0.000359338	0.0134986
ENSG00000114857	NKTR	1.53214	0.000364167	0.0136134
ENSG00000174501	ANKRD36C	1.28996	0.000364282	0.0136134
ENSG00000235194	PPP1R3E	0.874878	0.00036554	0.0136251
ENSG00000160446	ZDHHC12	-0.617833	0.000367167	0.0136505
ENSG00000206530	CFAP44	1.48826	0.000369006	0.0136836
ENSG00000105404	RABAC1	-0.53356	0.000376296	0.0138958
ENSG00000214212	C19orf38	-0.746322	0.000379367	0.0138958
ENSG00000141741	MIEN1	-0.60863	0.000379751	0.0138958
ENSG00000173171	MTX1	-0.545029	0.000379949	0.0138958
ENSG00000141543	EIF4A3	-0.564565	0.000381772	0.0138958
ENSG00000160213	CSTB	-0.637613	0.000382808	0.0138958
ENSG00000116127	ALMS1	0.726951	0.000383067	0.0138958
ENSG00000168528	SERINC2	-1.28529	0.000386016	0.0139204
ENSG00000255398	HCAR3	-2.21338	0.000390293	0.0139204
ENSG00000065882	TBC1D1	-0.549671	0.000390508	0.0139204
ENSG00000101104	PABPC1L	0.874679	0.000390866	0.0139204
ENSG00000198393	ZNF26	0.667576	0.000391228	0.0139204
ENSG00000177674	AGTRAP	-0.709909	0.000391608	0.0139204
ENSG00000188785	ZNF548	0.71304	0.000392048	0.0139204
ENSG00000148926	ADM	-1.53019	0.000392762	0.0139204
ENSG00000049541	RFC2	-0.610005	0.000397307	0.014047
ENSG00000285171	AL590764.2	1.05423	0.000399346	0.0140713
ENSG00000213462	ERV3-1	0.987182	0.000400837	0.0140713
ENSG00000184752	NDUFA12	-0.566243	0.000400923	0.0140713
ENSG00000011600	TYROBP	-0.736099	0.000406634	0.0142292
ENSG00000204514	ZNF814	0.644866	0.000407395	0.0142292
ENSG00000165699	TSC1	0.604846	0.0004122	0.0142981
ENSG00000150593	PDCD4	0.72455	0.000412492	0.0142981
ENSG00000115368	WDR75	0.71997	0.000414506	0.0142981
ENSG00000100292	HMOX1	-0.883797	0.000414544	0.0142981
ENSG00000244575	IGKV1-27	-1.33552	0.000417406	0.0142981
ENSG00000197124	ZNF682	0.870705	0.00041773	0.0142981
ENSG00000257093	DENND11	0.792485	0.000418287	0.0142981
ENSG00000124299	PEPD	-0.509277	0.000422574	0.0143798
ENSG00000066739	ATG2B	0.704163	0.000424582	0.0143798
ENSG00000155876	RRAGA	-0.66671	0.000425722	0.0143798
ENSG00000169813	HNRNPF	-0.657477	0.000426959	0.0143798
ENSG00000177034	MTX3	1.27304	0.000427655	0.0143798
ENSG00000134709	HOOK1	0.944021	0.000429884	0.0144211
ENSG00000110888	CAPRIN2	0.887214	0.000431777	0.0144287
ENSG00000119922	IFIT2	-1.7883	0.00043211	0.0144287
ENSG00000171443	ZNF524	-0.628115	0.000433768	0.0144506
ENSG00000143641	GALNT2	-0.509755	0.000435734	0.0144826
ENSG00000111684	LPCAT3	-0.548392	0.000436771	0.0144837
ENSG00000180535	BHLHA15	-2.11837	0.000438213	0.0144895
ENSG00000160613	PCSK7	0.51433	0.000439897	0.0144895
ENSG00000171316	CHD7	0.798087	0.00044017	0.0144895
ENSG00000211592	IGKC	-1.97896	0.000441455	0.0144895
ENSG00000169246	NPIPB3	0.866499	0.000443106	0.0144939
ENSG00000065357	DGKA	0.824777	0.000444823	0.0145171
ENSG00000169032	MAP2K1	-0.500272	0.000447804	0.0145444
ENSG00000122705	CLTA	-0.664843	0.000448969	0.0145444
ENSG00000154265	ABCA5	1.10282	0.000449603	0.0145444
ENSG00000178971	CTC1	0.628799	0.000450285	0.0145444
ENSG00000211652	IGLV7-43	-1.66513	0.000456679	0.0145444
ENSG00000115902	SLC1A4	-0.902378	0.000456679	0.0145444
ENSG00000164251	F2RL1	-1.10305	0.000456887	0.0145444
ENSG00000111300	NAA25	0.71539	0.000457469	0.0145444
ENSG00000211895	IGHA1	-1.40763	0.000458061	0.0145444
ENSG00000211638	IGLV8-61	-1.73241	0.0004585	0.0145444
ENSG00000119285	HEATR1	0.501102	0.000458765	0.0145444
ENSG00000100605	ITPK1	-0.576843	0.000461951	0.0146132
ENSG00000160229	ZNF66	1.17828	0.000465216	0.0146843
ENSG00000285943	AC112128.1	1.34342	0.000466234	0.0146843
ENSG00000167371	PRRT2	1.17026	0.000469804	0.0146951
ENSG00000112902	SEMA5A	1.2439	0.000471287	0.0146951
ENSG00000283189	AC104452.1	1.16143	0.000471465	0.0146951
ENSG00000184260	H2AC20	-0.871823	0.00047167	0.0146951
ENSG00000242616	GNG10	-0.969202	0.00047276	0.0146973
ENSG00000136867	SLC31A2	-0.873392	0.000476231	0.0147734
ENSG00000261371	PECAM1	-0.619156	0.00048064	0.0148782
ENSG00000175756	AURKAIP1	-0.514802	0.000483165	0.0148919
ENSG00000120800	UTP20	0.510736	0.000484266	0.0148919
ENSG00000132589	FLOT2	-0.539907	0.000484535	0.0148919
ENSG00000182983	ZNF662	1.11199	0.000485213	0.0148919
ENSG00000132581	SDF2	-0.661731	0.000488934	0.0149095
ENSG00000100300	TSPO	-0.876484	0.000489964	0.0149095
ENSG00000185507	IRF7	-0.932887	0.000493499	0.0149095
ENSG00000128309	MPST	-0.53891	0.000494682	0.0149095
ENSG00000070413	DGCR2	-0.53124	0.000494781	0.0149095
ENSG00000175806	MSRA	-0.647055	0.000495735	0.0149095
ENSG00000105568	PPP2R1A	-0.51763	0.000496121	0.0149095
ENSG00000096080	MRPS18A	-0.710962	0.000501675	0.0149621
ENSG00000067225	PKM	-0.590131	0.00050295	0.0149621
ENSG00000112941	TENT4A	0.596202	0.000503315	0.0149621
ENSG00000132646	PCNA	-0.717046	0.000503507	0.0149621
ENSG00000015568	RGPD5	1.18345	0.000504234	0.0149621
ENSG00000109920	FNBP4	0.573966	0.000504238	0.0149621
ENSG00000213213	CCDC183	1.06317	0.000505134	0.0149621
ENSG00000150779	TIMM8B	-0.738005	0.000507321	0.0149781
ENSG00000112977	DAP	-0.556193	0.000508216	0.0149781
ENSG00000213463	SYNJ2BP	0.67696	0.00050879	0.0149781
ENSG00000240065	PSMB9	-0.677314	0.000513756	0.0150935
ENSG00000135636	DYSF	-1.73223	0.000515459	0.0151092
ENSG00000164045	CDC25A	-1.11658	0.000516383	0.0151092
ENSG00000134996	OSTF1	-0.613065	0.0005179	0.0151229
ENSG00000177628	GBA	-0.67219	0.000524628	0.0152017
ENSG00000112110	MRPL18	-0.699788	0.000526123	0.0152017
ENSG00000106692	FKTN	0.947618	0.000527404	0.0152017
ENSG00000146963	LUC7L2	0.556685	0.000528906	0.0152017
ENSG00000198715	GLMP	-0.885046	0.000529689	0.0152017
ENSG00000267680	ZNF224	0.946803	0.000529879	0.0152017
ENSG00000083444	PLOD1	-0.680929	0.000530531	0.0152017
ENSG00000166188	ZNF319	-0.518445	0.000532106	0.0152017
ENSG00000186260	MRTFB	0.585027	0.000533321	0.0152017
ENSG00000170266	GLB1	-0.524376	0.000534688	0.0152017
ENSG00000256223	ZNF10	0.805808	0.000535351	0.0152017
ENSG00000197608	ZNF841	0.825436	0.000537483	0.0152064
ENSG00000196154	S100A4	-0.618943	0.000537634	0.0152064
ENSG00000240864	IGKV1-16	-2.14711	0.000540558	0.0152064
ENSG00000075407	ZNF37A	1.20679	0.000540791	0.0152064
ENSG00000116539	ASH1L	0.811413	0.00054373	0.0152593
ENSG00000148690	FRA10AC1	0.791388	0.00054814	0.0153359
ENSG00000135404	CD63	-0.762406	0.000549294	0.0153359
ENSG00000067182	TNFRSF1A	-1.06089	0.000549648	0.0153359
ENSG00000138002	IFT172	0.608452	0.000555818	0.0153848
ENSG00000204439	C6orf47	-0.577296	0.000556792	0.0153848
ENSG00000280135	AL096816.1	0.869976	0.00055881	0.0153848
ENSG00000111640	GAPDH	-0.668162	0.000558943	0.0153848
ENSG00000055955	ITIH4	1.01655	0.000561008	0.0153848
ENSG00000187607	ZNF286A	0.617475	0.000561305	0.0153848
ENSG00000103274	NUBP1	-0.560886	0.000563885	0.0153848
ENSG00000090905	TNRC6A	0.553285	0.000564579	0.0153848
ENSG00000107614	TRDMT1	0.637635	0.00056645	0.0153848
ENSG00000164713	BRI3	-0.70467	0.000566686	0.0153848
ENSG00000172936	MYD88	-0.660865	0.000568409	0.0153848
ENSG00000258890	CEP95	0.947743	0.000569697	0.0153848
ENSG00000089250	NOS1	0.799234	0.000571267	0.0153848
ENSG00000171295	ZNF440	0.660793	0.000572083	0.0153848
ENSG00000163545	NUAK2	-0.744326	0.00057288	0.0153848
ENSG00000177105	RHOG	-0.570669	0.000576428	0.0154267
ENSG00000134056	MRPS36	-0.568879	0.000584237	0.015486
ENSG00000145908	ZNF300	0.939715	0.000584996	0.015486
ENSG00000099330	OCEL1	-0.65904	0.000587602	0.015486
ENSG00000171049	FPR2	-2.08679	0.000587935	0.015486
ENSG00000117399	CDC20	-1.45739	0.000588996	0.015486
ENSG00000185666	SYN3	1.0354	0.000589044	0.015486
ENSG00000130595	TNNT3	1.00027	0.000589511	0.015486
ENSG00000197249	SERPINA1	-1.03056	0.00059002	0.015486
ENSG00000128655	PDE11A	0.755377	0.00059227	0.015486
ENSG00000132465	JCHAIN	-1.80564	0.000592552	0.015486
ENSG00000204498	NFKBIL1	-0.535055	0.000592601	0.015486
ENSG00000113384	GOLPH3	-0.575945	0.000596706	0.0155651
ENSG00000168701	TMEM208	-0.525554	0.000599532	0.0155824
ENSG00000107745	MICU1	-0.525044	0.000603578	0.0156583
ENSG00000116985	BMP8B	-1.09921	0.000608656	0.0157064
ENSG00000136111	TBC1D4	0.855376	0.000616754	0.0158569
ENSG00000279663	AC104623.2	1.00415	0.000617088	0.0158569
ENSG00000164405	UQCRQ	-0.515721	0.000618205	0.0158569
ENSG00000204186	ZDBF2	1.09351	0.000618885	0.0158569
ENSG00000211669	IGLV3-10	-1.8345	0.000625241	0.0159694
ENSG00000196776	CD47	0.54556	0.000625493	0.0159694
ENSG00000188486	H2AX	-0.650329	0.000626777	0.015974
ENSG00000093010	COMT	-0.550679	0.000635435	0.0161345
ENSG00000185745	IFIT1	-2.01389	0.000638028	0.0161345
ENSG00000163754	GYG1	-0.878861	0.000639501	0.0161345
ENSG00000100365	NCF4	-0.92347	0.000640019	0.0161345
ENSG00000069493	CLEC2D	0.898966	0.000641065	0.0161345
ENSG00000042753	AP2S1	-0.552041	0.000642493	0.0161345
ENSG00000100348	TXN2	-0.519158	0.000642596	0.0161345
ENSG00000198556	ZNF789	0.68118	0.000644666	0.0161345
ENSG00000148175	STOM	-0.75929	0.000645054	0.0161345
ENSG00000074071	MRPS34	-0.545672	0.000647863	0.0161345
ENSG00000091947	TMEM101	-0.677084	0.000648044	0.0161345
ENSG00000173535	TNFRSF10C	-2.19113	0.000649161	0.0161345
ENSG00000145390	USP53	1.44237	0.000649452	0.0161345
ENSG00000167676	PLIN4	-1.75312	0.000651367	0.0161345
ENSG00000108518	PFN1	-0.510613	0.000653018	0.0161345
ENSG00000101310	SEC23B	-0.646542	0.000653179	0.0161345
ENSG00000168056	LTBP3	0.898654	0.00065321	0.0161345
ENSG00000239855	IGKV1-6	-1.92332	0.000654656	0.0161426
ENSG00000153064	BANK1	0.896416	0.000656149	0.0161518
ENSG00000100342	APOL1	-0.553115	0.000657357	0.016154
ENSG00000181481	RNF135	-0.638601	0.000659511	0.0161638
ENSG00000211962	IGHV1-46	-1.15289	0.000659997	0.0161638
ENSG00000062282	DGAT2	-1.3818	0.000661873	0.0161822
ENSG00000165646	SLC18A2	1.16263	0.000667691	0.0162842
ENSG00000141179	PCTP	-0.661576	0.000669431	0.0162842
ENSG00000140287	HDC	1.48698	0.000674102	0.0163153
ENSG00000100364	KIAA0930	-0.70047	0.000681649	0.0163915
ENSG00000165672	PRDX3	-0.674624	0.00068211	0.0163915
ENSG00000183486	MX2	-0.782134	0.000682265	0.0163915
ENSG00000186283	TOR3A	-0.557879	0.000683274	0.0163915
ENSG00000257017	HP	-3.25627	0.000685664	0.0164025
ENSG00000079739	PGM1	-0.582553	0.000694808	0.0165937
ENSG00000089127	OAS1	-1.12022	0.000698405	0.0166412
ENSG00000103569	AQP9	-1.69897	0.000700258	0.0166412
ENSG00000123689	G0S2	-3.10682	0.000705456	0.0166642
ENSG00000159200	RCAN1	-0.504018	0.000705659	0.0166642
ENSG00000254709	IGLL5	-1.81397	0.000706414	0.0166642
ENSG00000004777	ARHGAP33	0.927054	0.000707	0.0166642
ENSG00000204619	PPP1R11	-0.60781	0.000709915	0.016686
ENSG00000147162	OGT	0.861389	0.000710237	0.016686
ENSG00000035862	TIMP2	-0.799255	0.000712446	0.0167106
ENSG00000177425	PAWR	0.89106	0.000714405	0.0167294
ENSG00000140379	BCL2A1	-1.11892	0.000717122	0.0167658
ENSG00000099968	BCL2L13	-0.57171	0.000719561	0.0167658
ENSG00000149311	ATM	0.852696	0.000720139	0.0167658
ENSG00000135677	GNS	-0.676613	0.000721535	0.0167658
ENSG00000246922	UBAP1L	0.604263	0.000721774	0.0167658
ENSG00000109854	HTATIP2	-0.517085	0.000725657	0.0168069
ENSG00000128340	RAC2	-0.597913	0.00072658	0.0168069
ENSG00000268041	ERFL	0.959816	0.000727035	0.0168069
ENSG00000186818	LILRB4	-0.833485	0.000729103	0.0168277
ENSG00000124733	MEA1	-0.577462	0.000732652	0.0168767
ENSG00000157551	KCNJ15	-2.3278	0.000734735	0.0168767
ENSG00000103005	USB1	-0.503796	0.000740414	0.0169658
ENSG00000196911	KPNA5	0.986027	0.000740967	0.0169658
ENSG00000100097	LGALS1	-0.739212	0.000745089	0.0170062
ENSG00000173889	PHC3	0.839108	0.000748039	0.0170465
ENSG00000160211	G6PD	-0.578233	0.000752212	0.0171069
ENSG00000007392	LUC7L	0.548139	0.000754246	0.0171069
ENSG00000168062	BATF2	-1.25748	0.000763727	0.0172827
ENSG00000233276	GPX1	-0.567901	0.000777346	0.0175466
ENSG00000075624	ACTB	-0.645723	0.000780118	0.0175466
ENSG00000211632	IGKV3D-11	-1.75009	0.000782595	0.0175466
ENSG00000181827	RFX7	0.62892	0.000782672	0.0175466
ENSG00000172500	FIBP	-0.614943	0.000783361	0.0175466
ENSG00000157456	CCNB2	-0.997509	0.000786084	0.0175636
ENSG00000225828	FAM229A	0.542564	0.000788631	0.0175636
ENSG00000198843	SELENOT	-0.507593	0.00078956	0.0175636
ENSG00000173575	CHD2	0.683957	0.000791391	0.0175636
ENSG00000101639	CEP192	0.502004	0.00079266	0.0175636
ENSG00000141526	SLC16A3	-0.914061	0.000792984	0.0175636
ENSG00000211598	IGKV4-1	-1.39815	0.000793862	0.0175636
ENSG00000243678	NME2	-0.550011	0.00079517	0.0175646
ENSG00000095383	TBC1D2	-0.836967	0.000796341	0.0175646
ENSG00000213930	GALT	0.542839	0.000798868	0.0175934
ENSG00000134352	IL6ST	0.996034	0.00080626	0.0176886
ENSG00000180871	CXCR2	-2.24468	0.000808553	0.0176886
ENSG00000136541	ERMN	1.43173	0.000808958	0.0176886
ENSG00000269825	AC022150.4	0.795186	0.000811923	0.0176886
ENSG00000115325	DOK1	-0.755047	0.000812806	0.0176886
ENSG00000169992	NLGN2	0.89208	0.000813224	0.0176886
ENSG00000265817	FSBP	1.30392	0.000815094	0.0176886
ENSG00000086730	LAT2	-0.693574	0.000815454	0.0176886
ENSG00000184454	NCMAP	0.797469	0.000818372	0.0177253
ENSG00000211651	IGLV1-44	-1.60386	0.000822772	0.0177938
ENSG00000100889	PCK2	-0.55355	0.000826777	0.0178537
ENSG00000065413	ANKRD44	0.521458	0.000839769	0.0181071
ENSG00000170265	ZNF282	-0.513409	0.000844007	0.0181443
ENSG00000111605	CPSF6	0.700302	0.000845977	0.0181595
ENSG00000120948	TARDBP	0.684879	0.000850369	0.0181938
ENSG00000164284	GRPEL2	0.733738	0.000851098	0.0181938
ENSG00000170074	FAM153A	1.36697	0.000851357	0.0181938
ENSG00000178445	GLDC	-1.80744	0.000853433	0.0182112
ENSG00000197816	CCDC180	0.948827	0.000858853	0.0182998
ENSG00000244437	IGKV3-15	-2.01125	0.000862318	0.0183316
ENSG00000196440	ARMCX4	0.936282	0.000862887	0.0183316
ENSG00000165886	UBTD1	-0.866964	0.000864442	0.0183376
ENSG00000196177	ACADSB	0.64596	0.000869466	0.018383
ENSG00000280398	AC005858.3	0.867181	0.000870406	0.018383
ENSG00000157036	EXOG	0.575494	0.000872512	0.0184006
ENSG00000169045	HNRNPH1	1.14656	0.000875297	0.0184324
ENSG00000149970	CNKSR2	0.781482	0.000877694	0.0184559
ENSG00000133874	RNF122	-0.735578	0.000881941	0.0185182
ENSG00000111291	GPRC5D	-1.71057	0.000895651	0.0187155
ENSG00000163993	S100P	-1.81068	0.00089885	0.0187155
ENSG00000185864	NPIPB4	1.24115	0.00089895	0.0187155
ENSG00000096433	ITPR3	0.638987	0.000899121	0.0187155
ENSG00000127311	HELB	0.710299	0.000900921	0.0187259
ENSG00000163864	NMNAT3	0.821637	0.000908463	0.0187689
ENSG00000066923	STAG3	0.568245	0.000908687	0.0187689
ENSG00000165175	MID1IP1	-0.73424	0.000909217	0.0187689
ENSG00000111816	FRK	0.895697	0.000914109	0.0187689
ENSG00000275835	TUBGCP5	0.617958	0.000915902	0.0187689
ENSG00000177932	ZNF354C	0.860048	0.00091646	0.0187689
ENSG00000169105	CHST14	-0.660988	0.000917595	0.0187689
ENSG00000164733	CTSB	-0.755912	0.000918226	0.0187689
ENSG00000175489	LRRC25	-0.741237	0.000920025	0.0187689
ENSG00000197771	MCMBP	-0.591033	0.000920035	0.0187689
ENSG00000136828	RALGPS1	0.653322	0.000922736	0.0187736
ENSG00000163608	NEPRO	0.563597	0.000929349	0.0188212
ENSG00000100201	DDX17	0.627738	0.000930104	0.0188212
ENSG00000182118	FAM89A	-0.946346	0.000933016	0.0188498
ENSG00000164087	POC1A	-0.737429	0.000935848	0.0188558
ENSG00000114013	CD86	-0.637199	0.000935926	0.0188558
ENSG00000156304	SCAF4	0.552431	0.000941692	0.018886
ENSG00000211649	IGLV7-46	-1.61384	0.000943322	0.018886
ENSG00000133328	PLAAT2	-1.04666	0.000943608	0.018886
ENSG00000104687	GSR	-0.53878	0.000944157	0.018886
ENSG00000143119	CD53	-0.520502	0.000952508	0.0189336
ENSG00000068394	GPKOW	-0.60767	0.000952565	0.0189336
ENSG00000173890	GPR160	-0.735372	0.000954229	0.0189336
ENSG00000128245	YWHAH	-0.674003	0.000958383	0.0189608
ENSG00000159388	BTG2	-1.11488	0.000960136	0.0189608
ENSG00000119408	NEK6	-0.599725	0.000963509	0.0189872
ENSG00000104852	SNRNP70	0.593911	0.000968539	0.0190603
ENSG00000125510	OPRL1	-0.615353	0.000978195	0.019198
ENSG00000100354	TNRC6B	0.504968	0.000980521	0.019198
ENSG00000135040	NAA35	0.543052	0.000980859	0.019198
ENSG00000112096	SOD2	-0.685789	0.000983413	0.0192219
ENSG00000151006	PRSS53	0.776969	0.000984757	0.0192221
ENSG00000206077	ZDHHC11B	0.960257	0.00098845	0.0192463
ENSG00000152926	ZNF117	1.25313	0.000991185	0.0192585
ENSG00000130653	PNPLA7	0.773724	0.000991961	0.0192585
ENSG00000196693	ZNF33B	0.944959	0.000993871	0.019265
ENSG00000132849	PATJ	0.665351	0.000998846	0.0192752
ENSG00000198805	PNP	-0.799652	0.000999502	0.0192752
ENSG00000164111	ANXA5	-0.613259	0.0010071	0.0193957
ENSG00000164953	TMEM67	0.776366	0.00101263	0.0194574
ENSG00000197006	METTL9	-0.700519	0.00101347	0.0194574
ENSG00000123843	C4BPB	0.799221	0.00101551	0.0194574
ENSG00000288602	C8orf44-SGK3	-1.0374	0.00101569	0.0194574
ENSG00000165264	NDUFB6	-0.523253	0.00102173	0.0195235
ENSG00000115828	QPCT	-1.03131	0.00102363	0.0195235
ENSG00000206561	COLQ	0.756955	0.00102456	0.0195235
ENSG00000183837	PNMA3	1.13171	0.00102808	0.0195562
ENSG00000133460	SLC2A11	0.728513	0.00102899	0.0195562
ENSG00000139746	RBM26	0.826509	0.0010309	0.0195652
ENSG00000148288	GBGT1	-0.940796	0.00103217	0.0195652
ENSG00000242371	IGKV1-39	-2.26925	0.00103616	0.0196149
ENSG00000123131	PRDX4	-0.602861	0.00104355	0.0197066
ENSG00000105479	CCDC114	0.813946	0.00104373	0.0197066
ENSG00000181852	RNF41	-0.574291	0.00104831	0.019736
ENSG00000251546	IGKV1D-39	-1.35621	0.00104862	0.019736
ENSG00000075826	SEC31B	1.01846	0.00105138	0.019736
ENSG00000156504	FAM122B	0.586567	0.00105163	0.019736
ENSG00000111481	COPZ1	-0.558238	0.00105213	0.019736
ENSG00000142684	ZNF593	-0.921328	0.00105727	0.0198066
ENSG00000239264	TXNDC5	-1.46451	0.0010612	0.0198544
ENSG00000158517	NCF1	-0.806973	0.00106618	0.0199218
ENSG00000100346	CACNA1I	0.782019	0.0010713	0.0199657
ENSG00000159479	MED8	-0.757161	0.00107306	0.0199727
ENSG00000156218	ADAMTSL3	1.11839	0.00107552	0.0199928
ENSG00000181031	RPH3AL	-1.16383	0.00108203	0.0200432
ENSG00000166762	CATSPER2	0.854831	0.00108379	0.0200432
ENSG00000205220	PSMB10	-0.536098	0.00108873	0.0201087
ENSG00000182022	CHST15	-0.861892	0.00109402	0.0201792
ENSG00000183397	C19orf71	0.911739	0.00109534	0.0201792
ENSG00000144843	ADPRH	-0.752258	0.00109967	0.0202073
ENSG00000279103	AC138470.1	0.846129	0.00110276	0.0202383
ENSG00000143190	POU2F1	0.661759	0.00110688	0.0202733
ENSG00000162086	ZNF75A	0.621031	0.00110945	0.0202733
ENSG00000015475	BID	-0.597404	0.00111062	0.0202733
ENSG00000108021	TASOR2	0.72033	0.00111169	0.0202733
ENSG00000196663	TECPR2	-0.701996	0.00111425	0.0202943
ENSG00000258839	MC1R	1.17645	0.00112129	0.0203658
ENSG00000250067	YJEFN3	1.18565	0.00112173	0.0203658
ENSG00000196476	C20orf96	0.755629	0.00112241	0.0203658
ENSG00000123607	TTC21B	0.702249	0.00112485	0.0203843
ENSG00000182568	SATB1	0.570983	0.00113392	0.0204643
ENSG00000211644	IGLV1-51	-2.64663	0.00113635	0.0204643
ENSG00000175538	KCNE3	-1.12334	0.00113851	0.0204776
ENSG00000116237	ICMT	-0.640789	0.00114068	0.020491
ENSG00000138801	PAPSS1	-0.534446	0.00114262	0.0205003
ENSG00000022567	SLC45A4	-0.799123	0.00114738	0.0205011
ENSG00000129204	USP6	0.866052	0.00114941	0.0205011
ENSG00000119917	IFIT3	-1.87502	0.00115058	0.0205011
ENSG00000159917	ZNF235	0.718954	0.00115125	0.0205011
ENSG00000103168	TAF1C	0.552181	0.00115143	0.0205011
ENSG00000182199	SHMT2	-0.501945	0.00115445	0.0205011
ENSG00000239951	IGKV3-20	-1.74748	0.00115579	0.0205011
ENSG00000169224	GCSAML	1.18816	0.00115637	0.0205011
ENSG00000116754	SRSF11	0.955094	0.00116652	0.0206214
ENSG00000176101	SSNA1	-0.540325	0.00117148	0.0206837
ENSG00000197405	C5AR1	-0.818175	0.0011734	0.0206922
ENSG00000184060	ADAP2	-0.664641	0.00117569	0.0206922
ENSG00000143977	SNRPG	-0.521444	0.00117956	0.0206998
ENSG00000241404	EGFL8	0.70819	0.00118256	0.0207039
ENSG00000211637	IGLV4-69	-1.37103	0.00118422	0.0207039
ENSG00000047346	FAM214A	0.767951	0.00118496	0.0207039
ENSG00000165806	CASP7	-0.533632	0.00118675	0.0207039
ENSG00000147471	PLPBP	-0.526392	0.00118698	0.0207039
ENSG00000105355	PLIN3	-0.726336	0.00119495	0.0207808
ENSG00000107938	EDRF1	0.612979	0.00119526	0.0207808
ENSG00000143870	PDIA6	-0.50063	0.00119916	0.0207987
ENSG00000161955	TNFSF13	-0.73278	0.0011997	0.0207987
ENSG00000279127	AL121950.1	1.16651	0.0012024	0.0207987
ENSG00000211890	IGHA2	-1.65283	0.00120283	0.0207987
ENSG00000115604	IL18R1	0.768355	0.00120629	0.0207987
ENSG00000205544	TMEM256	-0.591051	0.00120652	0.0207987
ENSG00000171223	JUNB	-0.983424	0.00120708	0.0207987
ENSG00000117020	AKT3	0.720496	0.00120827	0.0207987
ENSG00000087903	RFX2	-0.698051	0.00121058	0.0208038
ENSG00000181409	AATK	-1.19486	0.00121698	0.0208491
ENSG00000177570	SAMD12	1.18117	0.00122116	0.0208712
ENSG00000128298	BAIAP2L2	0.864273	0.00122795	0.0209128
ENSG00000102901	CENPT	0.517838	0.0012305	0.0209316
ENSG00000147383	NSDHL	-0.59354	0.00123481	0.0209801
ENSG00000211660	IGLV2-23	-1.60634	0.00123721	0.0209962
ENSG00000046651	OFD1	0.834574	0.00124782	0.0211514
ENSG00000166869	CHP2	0.691425	0.00124951	0.0211551
ENSG00000184381	PLA2G6	0.617709	0.00125523	0.0212249
ENSG00000163516	ANKZF1	0.516397	0.00125799	0.0212249
ENSG00000152213	ARL11	-1.01312	0.00125945	0.0212249
ENSG00000143603	KCNN3	-0.892644	0.00125952	0.0212249
ENSG00000215912	TTC34	0.790703	0.00126795	0.0213172
ENSG00000169972	PUSL1	-0.502878	0.00127337	0.0213465
ENSG00000217555	CKLF	-0.536378	0.00127344	0.0213465
ENSG00000167555	ZNF528	0.6677	0.00128419	0.0213465
ENSG00000174007	CEP19	-1.18072	0.001287	0.0213465
ENSG00000243466	IGKV1-5	-2.23684	0.0012872	0.0213465
ENSG00000172336	POP7	-0.628978	0.00128998	0.0213465
ENSG00000185278	ZBTB37	0.717734	0.00129135	0.0213465
ENSG00000204311	PJVK	0.893727	0.00129139	0.0213465
ENSG00000115310	RTN4	-0.513353	0.00129236	0.0213465
ENSG00000221968	FADS3	0.625343	0.00129289	0.0213465
ENSG00000146350	TBC1D32	0.90642	0.00129462	0.0213465
ENSG00000224420	ADM5	1.05046	0.00129755	0.0213465
ENSG00000176393	RNPEP	-0.679466	0.00129904	0.0213465
ENSG00000196268	ZNF493	0.994479	0.00130047	0.0213465
ENSG00000072062	PRKACA	-0.500567	0.00130259	0.0213465
ENSG00000166333	ILK	-0.522163	0.00130268	0.0213465
ENSG00000196458	ZNF605	0.87617	0.00130632	0.0213465
ENSG00000133318	RTN3	-0.730915	0.00130828	0.0213465
ENSG00000113269	RNF130	-0.613227	0.00131199	0.0213465
ENSG00000100197	CYP2D6	1.0094	0.00131285	0.0213465
ENSG00000102837	OLFM4	-5.53743	0.00131349	0.0213465
ENSG00000144481	TRPM8	0.739906	0.00131389	0.0213465
ENSG00000105486	LIG1	0.594937	0.00131404	0.0213465
ENSG00000136827	TOR1A	-0.590566	0.00131408	0.0213465
ENSG00000156587	UBE2L6	-0.771202	0.00131738	0.0213747
ENSG00000003436	TFPI	0.778034	0.00132328	0.0213747
ENSG00000087086	FTL	-0.579882	0.00132436	0.0213747
ENSG00000173638	SLC19A1	-0.740428	0.0013254	0.0213747
ENSG00000108106	UBE2S	-0.722531	0.00133126	0.0213747
ENSG00000213139	CRYGS	0.963092	0.00133189	0.0213747
ENSG00000096093	EFHC1	0.835188	0.00133307	0.0213747
ENSG00000206560	ANKRD28	0.736092	0.00133335	0.0213747
ENSG00000211955	IGHV3-33	-1.29176	0.00133367	0.0213747
ENSG00000178996	SNX18	-0.648379	0.00133424	0.0213747
ENSG00000197343	ZNF655	0.711425	0.00133617	0.0213747
ENSG00000182141	ZNF708	0.697926	0.00134228	0.0214423
ENSG00000058600	POLR3E	0.749685	0.00135146	0.0215374
ENSG00000215883	CYB5RL	0.517616	0.00135527	0.0215374
ENSG00000173285	OR10K1	0.8628	0.0013557	0.0215374
ENSG00000100865	CINP	-0.518697	0.00136081	0.0215569
ENSG00000161298	ZNF382	1.0195	0.00136305	0.0215569
ENSG00000133466	C1QTNF6	0.717113	0.00136497	0.0215569
ENSG00000167797	CDK2AP2	-0.702558	0.00136669	0.0215569
ENSG00000104695	PPP2CB	-0.644865	0.00136736	0.0215569
ENSG00000249115	HAUS5	0.516835	0.00137432	0.0216082
ENSG00000135956	TMEM127	-0.506605	0.00137555	0.0216082
ENSG00000186431	FCAR	-1.00722	0.00137659	0.0216082
ENSG00000196653	ZNF502	0.985221	0.00137841	0.0216098
ENSG00000165521	EML5	0.981671	0.00137973	0.0216098
ENSG00000285283	AL035078.4	-0.877809	0.0013832	0.0216406
ENSG00000145495	MARCHF6	0.529764	0.00139321	0.0216647
ENSG00000132952	USPL1	0.84139	0.00139372	0.0216647
ENSG00000004961	HCCS	-0.715471	0.00139375	0.0216647
ENSG00000133794	ARNTL	0.60347	0.00139858	0.0217052
ENSG00000159496	RGL4	-1.02791	0.00140236	0.0217231
ENSG00000153487	ING1	-0.557988	0.00140353	0.0217231
ENSG00000105750	ZNF85	0.779526	0.00141339	0.0217926
ENSG00000006756	ARSD	-0.628982	0.00141406	0.0217926
ENSG00000187187	ZNF546	0.794871	0.00142035	0.0218428
ENSG00000248385	TARM1	-1.9412	0.00142286	0.0218582
ENSG00000133216	EPHB2	-1.01165	0.00143295	0.0219897
ENSG00000120265	PCMT1	-0.667511	0.00143617	0.0220156
ENSG00000133195	SLC39A11	-0.542133	0.00143975	0.0220429
ENSG00000164082	GRM2	1.24156	0.0014423	0.0220429
ENSG00000188107	EYS	0.774183	0.00144723	0.0220619
ENSG00000091592	NLRP1	0.519273	0.00144792	0.0220619
ENSG00000109063	MYH3	0.924853	0.00144894	0.0220619
ENSG00000135968	GCC2	0.957504	0.00144989	0.0220619
ENSG00000119013	NDUFB3	-0.678096	0.00145336	0.0220663
ENSG00000162572	SCNN1D	0.710372	0.00145477	0.0220663
ENSG00000211625	IGKV3D-20	-2.33609	0.00146033	0.0221043
ENSG00000170421	KRT8	0.67722	0.00146105	0.0221043
ENSG00000239998	LILRA2	-0.814711	0.00146662	0.0221066
ENSG00000076641	PAG1	0.62069	0.00146983	0.0221318
ENSG00000114933	INO80D	0.61146	0.00147711	0.0221785
ENSG00000143553	SNAPIN	-0.849413	0.00147756	0.0221785
ENSG00000100266	PACSIN2	-0.593996	0.00148285	0.0222075
ENSG00000198707	CEP290	1.15418	0.00148528	0.0222075
ENSG00000119421	NDUFA8	-0.737475	0.00149005	0.0222275
ENSG00000146433	TMEM181	0.581629	0.00149243	0.02224
ENSG00000196757	ZNF700	0.754117	0.00149578	0.022267
ENSG00000167815	PRDX2	-0.616572	0.00150031	0.0222883
ENSG00000228727	SAPCD1	1.15494	0.00150784	0.0223312
ENSG00000148450	MSRB2	-0.655836	0.00151288	0.0223741
ENSG00000211893	IGHG2	-1.27927	0.00151384	0.0223741
ENSG00000069020	MAST4	0.774322	0.00152342	0.0224927
ENSG00000260729	AC009690.1	1.02984	0.00153531	0.0225088
ENSG00000161551	ZNF577	0.937253	0.00153642	0.0225088
ENSG00000131067	GGT7	0.555457	0.00153647	0.0225088
ENSG00000105514	RAB3D	-0.906809	0.00153661	0.0225088
ENSG00000021355	SERPINB1	-0.708847	0.00153719	0.0225088
ENSG00000109743	BST1	-0.940158	0.00153856	0.0225088
ENSG00000105953	OGDH	-0.521915	0.0015411	0.0225231
ENSG00000184557	SOCS3	-1.70187	0.00154852	0.022608
ENSG00000270550	IGHV3-30	-1.64914	0.00155004	0.022608
ENSG00000111341	MGP	0.790042	0.00155207	0.0226147
ENSG00000183019	MCEMP1	-1.68975	0.00155926	0.0226738
ENSG00000151320	AKAP6	0.92307	0.00157189	0.0227679
ENSG00000163220	S100A9	-1.37774	0.00157521	0.0227679
ENSG00000163840	DTX3L	-0.511256	0.0015807	0.0227783
ENSG00000111581	NUP107	0.644395	0.00158403	0.0227783
ENSG00000181690	PLAG1	0.838068	0.00158597	0.0227783
ENSG00000185101	ANO9	0.924354	0.00158628	0.0227783
ENSG00000188229	TUBB4B	-0.548647	0.00158923	0.0227783
ENSG00000167850	CD300C	-0.85326	0.0015916	0.0227783
ENSG00000165140	FBP1	-0.683357	0.00159545	0.0227783
ENSG00000182782	HCAR2	-2.33688	0.00159601	0.0227783
ENSG00000131495	NDUFA2	-0.505478	0.00159646	0.0227783
ENSG00000129422	MTUS1	1.56215	0.0016019	0.0228077
ENSG00000140545	MFGE8	0.784088	0.00160217	0.0228077
ENSG00000002726	AOC1	-0.846134	0.00160793	0.0228077
ENSG00000211670	IGLV3-9	-0.923175	0.00160803	0.0228077
ENSG00000178789	CD300LB	-0.682222	0.00161277	0.0228077
ENSG00000101474	APMAP	-0.550209	0.0016132	0.0228077
ENSG00000122971	ACADS	-0.506564	0.0016135	0.0228077
ENSG00000146285	SCML4	0.66241	0.00162091	0.0228783
ENSG00000140105	WARS1	-0.85316	0.00162552	0.0229065
ENSG00000170956	CEACAM3	-1.62554	0.00162759	0.0229065
ENSG00000233999	IGKV3OR2-268	-1.4251	0.00163869	0.0229856
ENSG00000176340	COX8A	-0.53787	0.00164053	0.0229856
ENSG00000175416	CLTB	-0.500694	0.00164137	0.0229856
ENSG00000166126	AMN	1.04621	0.00164285	0.0229856
ENSG00000154914	USP43	1.04872	0.00164809	0.0230213
ENSG00000213983	AP1G2	0.504734	0.0016486	0.0230213
ENSG00000116701	NCF2	-0.805676	0.00165114	0.0230345
ENSG00000160703	NLRX1	-0.628774	0.00165469	0.0230394
ENSG00000123395	ATG101	-0.640914	0.00165829	0.0230674
ENSG00000184897	H1-10	-0.588918	0.00166739	0.0231607
ENSG00000105963	ADAP1	-0.530145	0.00166821	0.0231607
ENSG00000110047	EHD1	-0.595079	0.00167003	0.0231636
ENSG00000134830	C5AR2	-0.738128	0.00167396	0.0231959
ENSG00000080298	RFX3	0.85788	0.00167641	0.0232075
ENSG00000135473	PAN2	0.639465	0.00168719	0.0232861
ENSG00000146587	RBAK	0.950459	0.00168866	0.0232861
ENSG00000167996	FTH1	-0.575161	0.00169028	0.0232861
ENSG00000163945	UVSSA	0.656699	0.00169673	0.0232861
ENSG00000128311	TST	-0.732576	0.00169871	0.0232861
ENSG00000166669	ATF7IP2	0.686152	0.00169906	0.0232861
ENSG00000213015	ZNF580	0.505023	0.00169984	0.0232861
ENSG00000170619	COMMD5	-0.569405	0.00170358	0.0233151
ENSG00000122862	SRGN	-0.706398	0.00173634	0.0236943
ENSG00000187608	ISG15	-1.34542	0.00173882	0.0236943
ENSG00000211678	IGLJ3	-1.39809	0.00174019	0.0236943
ENSG00000076662	ICAM3	-0.502476	0.00174047	0.0236943
ENSG00000066044	ELAVL1	-0.510219	0.00174114	0.0236943
ENSG00000240303	ACAD11	0.790705	0.00175717	0.02386
ENSG00000139351	SYCP3	0.784626	0.00176383	0.02386
ENSG00000101152	DNAJC5	-0.510887	0.00176502	0.02386
ENSG00000175334	BANF1	-0.629064	0.00176535	0.02386
ENSG00000112159	MDN1	0.507465	0.00176739	0.02386
ENSG00000147576	ADHFE1	0.91793	0.00176775	0.02386
ENSG00000141469	SLC14A1	0.96922	0.00177561	0.0238712
ENSG00000105708	ZNF14	1.16138	0.00177763	0.0238712
ENSG00000164885	CDK5	-0.522924	0.00177841	0.0238712
ENSG00000134324	LPIN1	0.664342	0.00177861	0.0238712
ENSG00000163251	FZD5	-1.18306	0.00178044	0.0238712
ENSG00000196182	STK40	-0.539682	0.00178061	0.0238712
ENSG00000269713	NBPF9	0.906727	0.00178249	0.0238733
ENSG00000138942	RNF185	-0.509242	0.00178832	0.0238733
ENSG00000204936	CD177	-4.28281	0.001799	0.0239636
ENSG00000180479	ZNF571	0.804752	0.00179914	0.0239636
ENSG00000114268	PFKFB4	-0.791712	0.00180587	0.0240311
ENSG00000198053	SIRPA	-0.816333	0.00180873	0.0240469
ENSG00000163931	TKT	-0.60277	0.00181147	0.0240612
ENSG00000120656	TAF12	-0.567322	0.00181972	0.0241041
ENSG00000211949	IGHV3-23	-1.66208	0.00182635	0.0241476
ENSG00000147180	ZNF711	1.07089	0.00183068	0.0241607
ENSG00000159840	ZYX	-0.54589	0.0018404	0.0242061
ENSG00000130024	PHF10	0.555747	0.00184084	0.0242061
ENSG00000242534	IGKV2D-28	-1.60868	0.0018434	0.0242177
ENSG00000168874	ATOH8	-1.66096	0.00185041	0.0242336
ENSG00000243264	IGKV2D-29	-1.1037	0.00185133	0.0242336
ENSG00000172766	NAA16	0.810695	0.00185679	0.0242728
ENSG00000117523	PRRC2C	0.636319	0.00186611	0.0243347
ENSG00000205045	SLFN12L	0.937033	0.00186824	0.0243347
ENSG00000126709	IFI6	-1.69821	0.00186986	0.0243347
ENSG00000240382	IGKV1-17	-2.0121	0.00187088	0.0243347
ENSG00000170345	FOS	-2.09108	0.00187255	0.0243347
ENSG00000187240	DYNC2H1	0.958259	0.00187706	0.0243442
ENSG00000140932	CMTM2	-2.03135	0.00187851	0.0243442
ENSG00000182541	LIMK2	-0.800652	0.0018793	0.0243442
ENSG00000047188	YTHDC2	0.803959	0.00188138	0.0243442
ENSG00000113273	ARSB	-0.548507	0.00188984	0.0244158
ENSG00000111540	RAB5B	-0.500303	0.00189751	0.0244158
ENSG00000167232	ZNF91	0.767855	0.00189761	0.0244158
ENSG00000160746	ANO10	-0.675375	0.00189787	0.0244158
ENSG00000198040	ZNF84	0.809493	0.00189821	0.0244158
ENSG00000211668	IGLV2-11	-1.59089	0.00190107	0.0244158
ENSG00000197808	ZNF461	0.632437	0.00190109	0.0244158
ENSG00000108946	PRKAR1A	-0.619748	0.00190249	0.0244158
ENSG00000105855	ITGB8	1.24205	0.0019158	0.0245648
ENSG00000179918	SEPHS2	-0.671331	0.00192714	0.024659
ENSG00000169976	SF3B5	-0.528558	0.00192828	0.024659
ENSG00000173681	BCLAF3	0.847864	0.00193046	0.0246651
ENSG00000160305	DIP2A	0.882073	0.00195099	0.0248997
ENSG00000280138	AC027290.2	1.09691	0.00195228	0.0248997
ENSG00000146066	HIGD2A	-0.510012	0.00195606	0.0249259
ENSG00000096746	HNRNPH3	0.795482	0.00196374	0.024991
ENSG00000241058	NSUN6	0.903508	0.00196463	0.024991
ENSG00000130844	ZNF331	1.34815	0.00197305	0.0250025
ENSG00000078043	PIAS2	0.516935	0.00197397	0.0250025
ENSG00000278969	AC026310.2	0.714629	0.00198978	0.0251116
ENSG00000085514	PILRA	-0.65643	0.00199618	0.0251704
ENSG00000170160	CCDC144A	1.01262	0.0020098	0.0252703
ENSG00000118508	RAB32	-0.73499	0.00201112	0.0252703
ENSG00000121691	CAT	-0.505042	0.00201328	0.0252756
ENSG00000103653	CSK	-0.528319	0.00201528	0.0252786
ENSG00000127995	CASD1	0.507215	0.0020194	0.0252935
ENSG00000136240	KDELR2	-0.587074	0.00202173	0.0252935
ENSG00000257335	MGAM	-1.85301	0.00202348	0.0252935
ENSG00000017797	RALBP1	-0.562764	0.00202881	0.0253382
ENSG00000054277	OPN3	-0.544115	0.00203063	0.025339
ENSG00000269343	ZNF587B	0.786085	0.00203855	0.0253708
ENSG00000110871	COQ5	-0.623892	0.00204022	0.0253708
ENSG00000184205	TSPYL2	1.41619	0.00204518	0.0253888
ENSG00000159423	ALDH4A1	-0.677941	0.00205098	0.0254389
ENSG00000157423	HYDIN	0.754393	0.00205415	0.0254493
ENSG00000162613	FUBP1	0.696897	0.00205753	0.0254493
ENSG00000102001	CACNA1F	0.913949	0.00205913	0.0254493
ENSG00000079134	THOC1	0.898215	0.00206064	0.0254493
ENSG00000132109	TRIM21	-0.676319	0.00206578	0.025458
ENSG00000203326	ZNF525	0.772448	0.00206664	0.025458
ENSG00000172725	CORO1B	-0.574922	0.0020695	0.0254585
ENSG00000142657	PGD	-0.805194	0.00207161	0.0254585
ENSG00000168496	FEN1	-0.563297	0.00208503	0.0255252
ENSG00000186088	GSAP	0.633141	0.00208701	0.0255252
ENSG00000211967	IGHV3-53	-1.50592	0.00209129	0.0255252
ENSG00000173567	ADGRF3	0.820107	0.00209377	0.0255252
ENSG00000086544	ITPKC	-0.602965	0.00210125	0.0255649
ENSG00000176890	TYMS	-1.16954	0.00211387	0.0256456
ENSG00000134575	ACP2	-0.505426	0.00212841	0.0257786
ENSG00000254469	AP002495.1	0.692036	0.00213898	0.0258802
ENSG00000157796	WDR19	0.748297	0.00214101	0.0258802
ENSG00000158089	GALNT14	-1.5092	0.0021435	0.0258802
ENSG00000068079	IFI35	-0.779356	0.00214672	0.0258802
ENSG00000122970	IFT81	0.869465	0.00214717	0.0258802
ENSG00000156127	BATF	-0.773121	0.00214756	0.0258802
ENSG00000004939	SLC4A1	-2.65696	0.00215682	0.0259484
ENSG00000138658	ZGRF1	1.24226	0.00215888	0.0259516
ENSG00000092067	CEBPE	-2.08597	0.00216834	0.0260007
ENSG00000280120	AC073857.1	0.69815	0.00216837	0.0260007
ENSG00000188611	ASAH2	0.779922	0.00216838	0.0260007
ENSG00000117620	SLC35A3	0.760575	0.0021706	0.0260058
ENSG00000050555	LAMC3	1.14186	0.00217259	0.026008
ENSG00000167705	RILP	-0.681658	0.00217683	0.0260371
ENSG00000197217	ENTPD4	0.565718	0.00217924	0.0260444
ENSG00000012983	MAP4K5	0.828408	0.00218123	0.0260466
ENSG00000123353	ORMDL2	-0.640104	0.0021873	0.0260759
ENSG00000107679	PLEKHA1	0.625911	0.00219276	0.0261194
ENSG00000163534	FCRL1	0.937949	0.00219715	0.0261301
ENSG00000135114	OASL	-1.21461	0.00220729	0.0262059
ENSG00000116560	SFPQ	0.813171	0.002215	0.0262715
ENSG00000141574	SECTM1	-0.933307	0.00221735	0.0262715
ENSG00000183255	PTTG1IP	-0.509787	0.00221828	0.0262715
ENSG00000131153	GINS2	-0.789871	0.00222219	0.0262962
ENSG00000005238	FAM214B	-0.5733	0.00223778	0.0264
ENSG00000072506	HSD17B10	-0.505485	0.00224011	0.0264
ENSG00000243696	AC006254.1	0.917103	0.00224507	0.0264061
ENSG00000111674	ENO2	0.640271	0.00224612	0.0264061
ENSG00000117625	RCOR3	0.528431	0.00225391	0.0264761
ENSG00000103064	SLC7A6	0.661594	0.00226014	0.0265277
ENSG00000108244	KRT23	-2.31008	0.00227693	0.026636
ENSG00000066583	ISOC1	-0.540813	0.00227785	0.026636
ENSG00000102575	ACP5	-0.613569	0.00228058	0.026636
ENSG00000166548	TK2	-0.593741	0.0022814	0.026636
ENSG00000134057	CCNB1	-0.898349	0.00228599	0.026636
ENSG00000099977	DDT	-0.524415	0.00229403	0.0266984
ENSG00000079999	KEAP1	-0.652302	0.0022953	0.0266984
ENSG00000105792	CFAP69	0.796165	0.0022969	0.0266984
ENSG00000137343	ATAT1	0.732382	0.00230199	0.0267049
ENSG00000068697	LAPTM4A	-0.532496	0.00230301	0.0267049
ENSG00000113593	PPWD1	0.775225	0.00230669	0.0267261
ENSG00000148180	GSN	-0.72683	0.00230881	0.0267292
ENSG00000253958	CLDN23	-0.783618	0.00231255	0.0267511
ENSG00000118804	STBD1	-1.64199	0.00232336	0.026833
ENSG00000131876	SNRPA1	0.900637	0.00233269	0.0268935
ENSG00000280063	AC012676.5	1.09502	0.00233419	0.0268935
ENSG00000188313	PLSCR1	-0.988548	0.00234192	0.0269492
ENSG00000101336	HCK	-0.900113	0.00234276	0.0269492
ENSG00000137547	MRPL15	-0.631195	0.00234785	0.026968
ENSG00000145050	MANF	-0.598725	0.00234814	0.026968
ENSG00000198185	ZNF334	0.711415	0.00236216	0.0271076
ENSG00000181458	TMEM45A	0.791465	0.00237614	0.0271858
ENSG00000148655	LRMDA	-0.883196	0.00237646	0.0271858
ENSG00000240038	AMY2B	1.23744	0.00237652	0.0271858
ENSG00000111424	VDR	-0.790119	0.00238291	0.0272373
ENSG00000177990	DPY19L2	0.932885	0.00238924	0.0272881
ENSG00000112290	WASF1	-1.08754	0.00240421	0.0273709
ENSG00000283737	AL023875.1	0.585274	0.00240832	0.0273709
ENSG00000001631	KRIT1	0.853089	0.00240941	0.0273709
ENSG00000135821	GLUL	-0.732393	0.00240964	0.0273709
ENSG00000167566	NCKAP5L	-0.544981	0.00241081	0.0273709
ENSG00000104976	SNAPC2	-0.592767	0.00241128	0.0273709
ENSG00000174953	DHX36	0.742341	0.00241168	0.0273709
ENSG00000204271	SPIN3	0.840826	0.0024262	0.0273891
ENSG00000211664	IGLV2-18	-1.45854	0.00242847	0.0273891
ENSG00000108826	MRPL27	-0.530059	0.00243154	0.0273937
ENSG00000094661	OR1I1	0.716971	0.00243268	0.0273937
ENSG00000214717	ZBED1	-0.515879	0.00244074	0.0274417
ENSG00000214717_PAR_Y	ZBED1	-0.515879	0.00244074	0.0274417
ENSG00000242866	STRC	1.07806	0.00245706	0.0275397
ENSG00000010310	GIPR	0.732461	0.00245826	0.0275397
ENSG00000168995	SIGLEC7	-0.61632	0.00246759	0.027593
ENSG00000174796	THAP6	0.64627	0.00246993	0.0275932
ENSG00000168282	MGAT2	-0.679674	0.00249318	0.0277715
ENSG00000103381	CPPED1	-0.657195	0.00249539	0.0277747
ENSG00000155158	TTC39B	0.714609	0.00249789	0.0277811
ENSG00000151338	MIPOL1	0.916234	0.00250871	0.0278585
ENSG00000171302	CANT1	-0.653317	0.00252251	0.0279266
ENSG00000204568	MRPS18B	-0.741582	0.00252259	0.0279266
ENSG00000162772	ATF3	-1.21686	0.0025256	0.0279328
ENSG00000135749	PCNX2	0.613722	0.00252702	0.0279328
ENSG00000166228	PCBD1	-0.539617	0.00254344	0.0280713
ENSG00000142065	ZFP14	0.596444	0.0025483	0.0281014
ENSG00000093009	CDC45	-0.861061	0.00255259	0.0281014
ENSG00000211947	IGHV3-21	-0.90393	0.00255284	0.0281014
ENSG00000185432	METTL7A	-0.686342	0.00255487	0.0281014
ENSG00000204308	RNF5	-0.681753	0.00256894	0.0281802
ENSG00000167778	SPRYD3	-0.621949	0.00257423	0.0281996
ENSG00000008130	NADK	-0.682058	0.00258066	0.0282443
ENSG00000080815	PSEN1	-0.503134	0.00259084	0.0283128
ENSG00000105974	CAV1	-0.851325	0.00260027	0.0283943
ENSG00000150337	FCGR1A	-1.54647	0.00260434	0.0284172
ENSG00000007968	E2F2	-0.822612	0.00261261	0.0284794
ENSG00000211938	IGHV3-7	-0.814083	0.00261398	0.0284794
ENSG00000279425	AC092279.2	1.01444	0.00261926	0.0285153
ENSG00000131873	CHSY1	-0.58875	0.00263428	0.0286288
ENSG00000110492	MDK	0.740875	0.00263563	0.0286288
ENSG00000136943	CTSV	0.666072	0.00264615	0.0287028
ENSG00000068885	IFT80	1.13576	0.00264643	0.0287028
ENSG00000212993	POU5F1B	0.873705	0.00265174	0.0287288
ENSG00000266086	AC015813.2	1.5634	0.0026553	0.0287288
ENSG00000204130	RUFY2	0.713272	0.00265679	0.0287288
ENSG00000135951	TSGA10	0.995176	0.00266188	0.0287622
ENSG00000161996	WDR90	0.57449	0.00267238	0.0288541
ENSG00000196700	ZNF512B	0.529594	0.00267877	0.0289014
ENSG00000127980	PEX1	0.667884	0.00269953	0.0291037
ENSG00000112561	TFEB	-0.540138	0.00271038	0.0291557
ENSG00000129538	RNASE1	-1.39436	0.00271534	0.0291686
ENSG00000120129	DUSP1	-1.59833	0.0027167	0.0291686
ENSG00000130669	PAK4	-0.521647	0.00272964	0.0292336
ENSG00000211639	IGLV4-60	-1.37497	0.00273315	0.0292336
ENSG00000203812	H2AC18	-1.01547	0.00273784	0.0292336
ENSG00000102780	DGKH	0.877285	0.00275578	0.029342
ENSG00000187630	DHRS4L2	-0.535272	0.00275622	0.029342
ENSG00000211941	IGHV3-11	-0.998754	0.00276855	0.0293866
ENSG00000216490	IFI30	-0.704863	0.00277554	0.0294008
ENSG00000106686	SPATA6L	0.74692	0.00278779	0.0294509
ENSG00000170949	ZNF160	0.601689	0.00278967	0.0294509
ENSG00000173085	COQ2	-0.687191	0.00279288	0.0294509
ENSG00000104918	RETN	-1.97611	0.00279465	0.0294509
ENSG00000134333	LDHA	-0.509869	0.00279625	0.0294509
ENSG00000185189	NRBP2	0.70378	0.00280413	0.029493
ENSG00000000938	FGR	-0.632603	0.00282171	0.0295749
ENSG00000149084	HSD17B12	-0.624215	0.00282386	0.0295749
ENSG00000279693	AC099521.2	0.835153	0.0028262	0.0295749
ENSG00000121552	CSTA	-0.74988	0.00283297	0.0295881
ENSG00000025708	TYMP	-1.12559	0.0028396	0.0295881
ENSG00000161929	SCIMP	-0.75751	0.00284024	0.0295881
ENSG00000213199	ASIC3	0.816765	0.00284087	0.0295881
ENSG00000134686	PHC2	-0.708478	0.00286057	0.0297075
ENSG00000107890	ANKRD26	0.993166	0.00287887	0.0298545
ENSG00000165923	AGBL2	0.813274	0.00288646	0.0298642
ENSG00000211896	IGHG1	-1.37443	0.00288802	0.0298642
ENSG00000114383	TUSC2	-0.531715	0.00289002	0.0298642
ENSG00000163935	SFMBT1	0.572091	0.00289015	0.0298642
ENSG00000123700	KCNJ2	-1.21729	0.00289655	0.0298956
ENSG00000183914	DNAH2	0.860128	0.00289916	0.0298956
ENSG00000165209	STRBP	0.531251	0.0029009	0.0298956
ENSG00000178537	SLC25A20	-0.85566	0.00290148	0.0298956
ENSG00000081041	CXCL2	-0.964249	0.00290578	0.0299186
ENSG00000137218	FRS3	-0.580877	0.00293057	0.0301308
ENSG00000167434	CA4	-2.04197	0.00294265	0.0301757
ENSG00000115548	KDM3A	0.686681	0.00294743	0.03018
ENSG00000198754	OXCT2	-0.987694	0.00294791	0.03018
ENSG00000035720	STAP1	0.699277	0.00295333	0.0302141
ENSG00000158528	PPP1R9A	1.62771	0.00295579	0.0302178
ENSG00000182580	EPHB3	-0.980024	0.00297015	0.0303343
ENSG00000123975	CKS2	-0.976511	0.0029714	0.0303343
ENSG00000239975	IGKV1D-33	-1.45038	0.00298051	0.0304059
ENSG00000159399	HK2	-0.689027	0.0029943	0.0305034
ENSG00000134897	BIVM	0.622234	0.00299644	0.0305036
ENSG00000198019	FCGR1B	-1.45737	0.00300547	0.0305094
ENSG00000186529	CYP4F3	-2.4964	0.00301237	0.0305579
ENSG00000181610	MRPS23	-0.521481	0.00302926	0.0306332
ENSG00000137331	IER3	-0.904169	0.00303148	0.0306332
ENSG00000118363	SPCS2	-0.500069	0.00303358	0.0306332
ENSG00000101654	RNMT	0.593644	0.00303465	0.0306332
ENSG00000177453	NIM1K	0.700365	0.00304482	0.0306715
ENSG00000128604	IRF5	-0.54001	0.0030486	0.0306881
ENSG00000163932	PRKCD	-0.630742	0.00306501	0.0308242
ENSG00000243063	IGKV3-7	-1.45816	0.00306639	0.0308242
ENSG00000183018	SPNS2	-0.965164	0.00307757	0.0308836
ENSG00000111321	LTBR	-0.746789	0.00307932	0.0308836
ENSG00000180992	MRPL14	-0.504955	0.00307981	0.0308836
ENSG00000111843	TMEM14C	-0.543425	0.00308607	0.0308836
ENSG00000168461	RAB31	-0.849297	0.00308659	0.0308836
ENSG00000088766	CRLS1	-0.526317	0.0031086	0.0310254
ENSG00000134186	PRPF38B	0.691574	0.003109	0.0310254
ENSG00000142634	EFHD2	-0.507588	0.00310969	0.0310254
ENSG00000156042	CFAP70	0.881622	0.00311007	0.0310254
ENSG00000050628	PTGER3	1.15384	0.00311382	0.0310414
ENSG00000198625	MDM4	0.626537	0.00311998	0.0310789
ENSG00000238227	TMEM250	-0.879644	0.00312189	0.0310789
ENSG00000112715	VEGFA	-0.826542	0.00312915	0.031093
ENSG00000241755	IGKV1-9	-2.55383	0.00312932	0.031093
ENSG00000126759	CFP	-0.612345	0.00313286	0.031093
ENSG00000211679	IGLC3	-1.1225	0.00313662	0.031093
ENSG00000132199	ENOSF1	0.54922	0.00313809	0.031093
ENSG00000110876	SELPLG	-0.692369	0.0031384	0.031093
ENSG00000188738	FSIP2	1.20177	0.00314498	0.0311248
ENSG00000119655	NPC2	-0.572783	0.00315024	0.0311248
ENSG00000103187	COTL1	-0.59975	0.00315784	0.0311785
ENSG00000187808	SOWAHD	-0.875931	0.00317069	0.0312204
ENSG00000113649	TCERG1	0.60746	0.00317104	0.0312204
ENSG00000169946	ZFPM2	0.62491	0.00317169	0.0312204
ENSG00000197857	ZNF44	0.598465	0.00317507	0.0312204
ENSG00000123612	ACVR1C	0.976081	0.00319032	0.0313064
ENSG00000205138	SDHAF1	-0.787684	0.00319578	0.0313387
ENSG00000159189	C1QC	-0.995692	0.00319905	0.0313494
ENSG00000158578	ALAS2	-3.26879	0.00321295	0.0313844
ENSG00000196460	RFX8	0.613857	0.00321348	0.0313844
ENSG00000131669	NINJ1	-0.6353	0.00321697	0.0313844
ENSG00000095380	NANS	-0.674415	0.00321834	0.0313844
ENSG00000259332	ST20-MTHFS	-0.872599	0.00321994	0.0313844
ENSG00000203965	EFCAB7	0.599676	0.0032249	0.0314065
ENSG00000111639	MRPL51	-0.553948	0.00322665	0.0314065
ENSG00000167315	ACAA2	-0.567751	0.0032341	0.0314578
ENSG00000197969	VPS13A	1.13572	0.00323786	0.0314623
ENSG00000133597	ADCK2	-0.501512	0.0032408	0.0314623
ENSG00000139055	ERP27	0.73948	0.00324135	0.0314623
ENSG00000178038	ALS2CL	0.832346	0.00324329	0.0314623
ENSG00000165359	INTS6L	0.681635	0.00324791	0.0314713
ENSG00000155749	FLACC1	0.711706	0.00324858	0.0314713
ENSG00000185803	SLC52A2	-0.532716	0.00325342	0.0314838
ENSG00000117569	PTBP2	0.771979	0.00325424	0.0314838
ENSG00000111860	CEP85L	0.916059	0.00326127	0.0315096
ENSG00000085719	CPNE3	-0.593876	0.00327135	0.0315582
ENSG00000125780	TGM3	-1.45157	0.00327248	0.0315582
ENSG00000137502	RAB30	0.676301	0.00327287	0.0315582
ENSG00000135069	PSAT1	-1.14892	0.00327653	0.031572
ENSG00000187840	EIF4EBP1	-0.531294	0.00327868	0.031572
ENSG00000181392	SYNE4	0.851266	0.00328536	0.0316153
ENSG00000085871	MGST2	-0.509562	0.00330168	0.0316878
ENSG00000115602	IL1RL1	1.6052	0.00331182	0.0317578
ENSG00000170128	GPR25	-0.848546	0.00331955	0.0317578
ENSG00000152582	SPEF2	0.905094	0.00332003	0.0317578
ENSG00000127603	MACF1	0.624966	0.00332161	0.0317578
ENSG00000204388	HSPA1B	-1.11347	0.00332554	0.0317578
ENSG00000146122	DAAM2	-1.53111	0.00332558	0.0317578
ENSG00000100439	ABHD4	-0.524743	0.00332907	0.0317578
ENSG00000078401	EDN1	0.781559	0.00332916	0.0317578
ENSG00000164338	UTP15	0.782506	0.00333099	0.0317578
ENSG00000205268	PDE7A	0.575539	0.00334627	0.0318824
ENSG00000184925	LCN12	0.856349	0.00337402	0.0320976
ENSG00000177201	OR2T12	0.786176	0.00337459	0.0320976
ENSG00000279481	AC104791.2	0.648832	0.00337996	0.0321013
ENSG00000164142	FAM160A1	0.870515	0.00338037	0.0321013
ENSG00000011258	MBTD1	0.51054	0.00339523	0.0322212
ENSG00000165389	SPTSSA	-0.675803	0.00340091	0.0322241
ENSG00000111206	FOXM1	-1.02831	0.00340224	0.0322241
ENSG00000088325	TPX2	-0.985653	0.00340749	0.0322527
ENSG00000168275	COA6	-0.544352	0.00341303	0.0322627
ENSG00000111676	ATN1	0.535866	0.00342022	0.032274
ENSG00000101901	ALG13	0.66553	0.00342093	0.032274
ENSG00000114423	CBLB	0.712869	0.00342452	0.0322774
ENSG00000175548	ALG10B	0.858152	0.00342576	0.0322774
ENSG00000100941	PNN	1.15143	0.00343597	0.0323295
ENSG00000189180	ZNF33A	0.934366	0.00343802	0.0323295
ENSG00000095574	IKZF5	0.960123	0.00344104	0.0323368
ENSG00000224650	IGHV3-74	-1.32026	0.00344639	0.032354
ENSG00000251247	ZNF345	0.742679	0.00344914	0.032354
ENSG00000111664	GNB3	1.02589	0.0034496	0.032354
ENSG00000130589	HELZ2	-0.702578	0.00346109	0.0324407
ENSG00000182885	ADGRG3	-1.82458	0.00346349	0.0324421
ENSG00000110400	NECTIN1	-0.635298	0.00347674	0.0325029
ENSG00000153933	DGKE	0.778321	0.00348003	0.0325126
ENSG00000112218	GPR63	0.81188	0.00348415	0.0325162
ENSG00000119707	RBM25	0.94827	0.00348492	0.0325162
ENSG00000157823	AP3S2	-0.586872	0.00349202	0.0325327
ENSG00000124602	UNC5CL	0.566448	0.00349346	0.0325327
ENSG00000127914	AKAP9	1.19572	0.00349754	0.0325497
ENSG00000135378	PRRG4	-0.831976	0.00350889	0.0326292
ENSG00000196230	TUBB	-0.559646	0.0035106	0.0326292
ENSG00000188677	PARVB	-0.526461	0.0035151	0.0326448
ENSG00000146263	MMS22L	0.731564	0.00352093	0.0326448
ENSG00000174132	FAM174A	-0.63257	0.00352788	0.0326845
ENSG00000172915	NBEA	0.741821	0.00353623	0.0327408
ENSG00000132635	PCED1A	0.520594	0.00354485	0.0327821
ENSG00000184271	POU6F1	0.663377	0.00354524	0.0327821
ENSG00000167524	RSKR	0.746775	0.00355758	0.032868
ENSG00000131127	ZNF141	0.941629	0.00355908	0.032868
ENSG00000164967	RPP25L	-0.835481	0.0035771	0.0329921
ENSG00000176695	OR4F17	0.925208	0.0035872	0.0330431
ENSG00000135211	TMEM60	-0.93893	0.0035928	0.0330726
ENSG00000234545	FAM133B	0.635789	0.00359526	0.0330726
ENSG00000214279	SCART1	1.39964	0.00359756	0.0330726
ENSG00000109016	DHRS7B	-0.677216	0.00359988	0.0330726
ENSG00000085117	CD82	-0.617291	0.00360187	0.0330726
ENSG00000102265	TIMP1	-0.602242	0.00361985	0.0331954
ENSG00000179909	ZNF154	0.752485	0.0036441	0.0333542
ENSG00000109184	DCUN1D4	0.697734	0.0036607	0.0334213
ENSG00000279088	AC022400.6	0.804159	0.00366656	0.0334318
ENSG00000122477	LRRC39	0.951288	0.00367001	0.0334318
ENSG00000164631	ZNF12	0.81024	0.00367581	0.0334318
ENSG00000133048	CHI3L1	-2.94769	0.00367769	0.0334318
ENSG00000101265	RASSF2	-0.557953	0.00367984	0.0334318
ENSG00000135052	GOLM1	-0.79627	0.00368039	0.0334318
ENSG00000177706	FAM20C	-0.727678	0.00369103	0.0335073
ENSG00000135916	ITM2C	-0.820339	0.00369604	0.0335154
ENSG00000116396	KCNC4	0.661772	0.00369657	0.0335154
ENSG00000221869	CEBPD	-1.00419	0.00370538	0.0335742
ENSG00000149231	CCDC82	1.02423	0.00372036	0.0336676
ENSG00000156650	KAT6B	0.746421	0.00373246	0.0337559
ENSG00000181625	SLX1B	-0.667445	0.00373629	0.0337694
ENSG00000166272	WBP1L	-0.589266	0.00375965	0.0339174
ENSG00000163519	TRAT1	0.748143	0.00375972	0.0339174
ENSG00000104147	OIP5	-0.6484	0.00376606	0.0339322
ENSG00000090013	BLVRB	-0.670883	0.00377301	0.0339353
ENSG00000211951	IGHV2-26	-1.20114	0.00377346	0.0339353
ENSG00000132669	RIN2	-0.665382	0.00378151	0.0339864
ENSG00000088992	TESC	-0.70421	0.00379004	0.0340419
ENSG00000010318	PHF7	0.541773	0.00379481	0.034047
ENSG00000177370	TIMM22	-0.520485	0.00380087	0.034047
ENSG00000136250	AOAH	-0.570167	0.00380713	0.034047
ENSG00000123405	NFE2	-1.26329	0.00381155	0.0340654
ENSG00000198939	ZFP2	0.748557	0.00381661	0.0340895
ENSG00000184226	PCDH9	0.972439	0.00382078	0.0341057
ENSG00000138678	GPAT3	-0.690642	0.00384932	0.0342579
ENSG00000105717	PBX4	0.576002	0.0038494	0.0342579
ENSG00000228486	C2orf92	0.686384	0.00385025	0.0342579
ENSG00000119669	IRF2BPL	-0.537826	0.00386003	0.0342862
ENSG00000090612	ZNF268	0.747129	0.00387536	0.0343584
ENSG00000036530	CYP46A1	0.793695	0.00387704	0.0343584
ENSG00000151948	GLT1D1	-0.915397	0.00389868	0.0344809
ENSG00000185883	ATP6V0C	-0.543989	0.00391714	0.0346018
ENSG00000126458	RRAS	-0.692859	0.00393927	0.0346705
ENSG00000166263	STXBP4	0.894937	0.00393943	0.0346705
ENSG00000155903	RASA2	0.55272	0.00394212	0.0346705
ENSG00000198223	CSF2RA	-0.789282	0.00394414	0.0346705
ENSG00000198223_PAR_Y	CSF2RA	-0.789282	0.00394414	0.0346705
ENSG00000117305	HMGCL	-0.582078	0.0039565	0.0347579
ENSG00000166452	AKIP1	-0.540415	0.00396132	0.0347791
ENSG00000170473	PYM1	-0.579449	0.00396838	0.0347987
ENSG00000163633	C4orf36	0.662019	0.00398102	0.0348671
ENSG00000152763	DNAI4	0.66698	0.00398551	0.0348725
ENSG00000114107	CEP70	0.786879	0.00398647	0.0348725
ENSG00000174109	C16orf91	-0.530211	0.00399005	0.0348827
ENSG00000197852	INKA2	-0.877771	0.00399478	0.0349029
ENSG00000148572	NRBF2	-0.841225	0.00399913	0.0349055
ENSG00000109971	HSPA8	-0.705139	0.00400561	0.0349341
ENSG00000166707	ZCCHC18	0.62601	0.00401267	0.0349534
ENSG00000163257	DCAF16	0.655309	0.00402883	0.0350643
ENSG00000100075	SLC25A1	-0.516049	0.00403911	0.0350778
ENSG00000078177	N4BP2	0.857241	0.00405218	0.0351231
ENSG00000023839	ABCC2	0.55145	0.00405407	0.0351231
ENSG00000119457	SLC46A2	-1.1473	0.00406537	0.0351999
ENSG00000107771	CCSER2	0.814037	0.00410731	0.0354778
ENSG00000272921	AC005832.4	-0.825956	0.00412906	0.0356163
ENSG00000186350	RXRA	-0.603234	0.00413075	0.0356163
ENSG00000185942	NKAIN3	0.687511	0.00413805	0.0356366
ENSG00000109929	SC5D	0.738337	0.00414374	0.0356527
ENSG00000189144	ZNF573	0.590939	0.00415122	0.0356527
ENSG00000128383	APOBEC3A	-0.991699	0.00415222	0.0356527
ENSG00000278942	AC004494.2	0.646629	0.00415238	0.0356527
ENSG00000167978	SRRM2	0.618874	0.00415474	0.0356527
ENSG00000256087	ZNF432	0.581568	0.00416011	0.0356775
ENSG00000167173	C15orf39	-0.50793	0.00416419	0.0356801
ENSG00000279165	AC135776.4	0.929181	0.00417262	0.0356999
ENSG00000183077	AFMID	-0.637058	0.00417718	0.0357178
ENSG00000184307	ZDHHC23	0.59725	0.00418151	0.0357206
ENSG00000118113	MMP8	-4.14492	0.00418247	0.0357206
ENSG00000196950	SLC39A10	0.696741	0.00418517	0.0357226
ENSG00000111371	SLC38A1	0.583805	0.0042006	0.035833
ENSG00000171634	BPTF	0.604084	0.00421071	0.0358981
ENSG00000105501	SIGLEC5	-0.934928	0.00422677	0.0359745
ENSG00000065911	MTHFD2	-0.546659	0.00422958	0.0359745
ENSG00000005020	SKAP2	-0.640571	0.004232	0.0359745
ENSG00000110931	CAMKK2	-0.522428	0.00424504	0.0360234
ENSG00000104903	LYL1	-0.800397	0.004246	0.0360234
ENSG00000148832	PAOX	-0.761954	0.00424789	0.0360234
ENSG00000136026	CKAP4	-0.699458	0.00426176	0.0361198
ENSG00000177191	B3GNT8	-0.945693	0.00426712	0.036144
ENSG00000264230	ANXA8L1	-1.27227	0.00427546	0.0361509
ENSG00000075275	CELSR1	0.680099	0.00429399	0.0362614
ENSG00000130598	TNNI2	-0.702471	0.00429606	0.0362614
ENSG00000008438	PGLYRP1	-3.08073	0.0043213	0.0363852
ENSG00000196263	ZNF471	0.929828	0.00432335	0.0363852
ENSG00000140553	UNC45A	-0.516071	0.00433059	0.0364135
ENSG00000129696	TTI2	-0.765285	0.00433549	0.0364135
ENSG00000183336	BOLA2	-0.660681	0.00433825	0.0364135
ENSG00000241244	IGKV1D-16	-0.963837	0.00433932	0.0364135
ENSG00000163867	ZMYM6	0.661416	0.00434405	0.0364174
ENSG00000143226	FCGR2A	-0.783438	0.00434989	0.0364174
ENSG00000143546	S100A8	-1.48679	0.0043537	0.0364281
ENSG00000040633	PHF23	-0.851571	0.00437948	0.0365802
ENSG00000185697	MYBL1	0.964566	0.00438755	0.0365919
ENSG00000198682	PAPSS2	-0.824495	0.00438849	0.0365919
ENSG00000162623	TYW3	0.591404	0.0044046	0.0366658
ENSG00000101439	CST3	-0.666654	0.00440774	0.0366658
ENSG00000228198	OR2M3	0.736147	0.00441221	0.0366658
ENSG00000083097	DOP1A	0.714333	0.00441608	0.0366658
ENSG00000107738	VSIR	-0.555437	0.00441974	0.0366658
ENSG00000198429	ZNF69	0.728695	0.00442023	0.0366658
ENSG00000159208	CIART	0.645126	0.00442859	0.036714
ENSG00000198825	INPP5F	0.5417	0.00443767	0.0367682
ENSG00000139880	CDH24	0.888588	0.00444211	0.0367838
ENSG00000172748	ZNF596	0.684178	0.00445313	0.0368539
ENSG00000040275	SPDL1	0.855575	0.0044558	0.0368549
ENSG00000135709	KIAA0513	-0.552006	0.00446075	0.0368569
ENSG00000197183	NOL4L	0.654073	0.0044726	0.0369092
ENSG00000156738	MS4A1	0.647639	0.00448251	0.0369571
ENSG00000136048	DRAM1	-0.557834	0.00448482	0.0369571
ENSG00000165805	C12orf50	1.01359	0.00448839	0.0369571
ENSG00000261732	AL031708.1	0.666927	0.00448961	0.0369571
ENSG00000103507	BCKDK	-0.52528	0.00449121	0.0369571
ENSG00000126062	TMEM115	-0.517423	0.00449867	0.0369762
ENSG00000101986	ABCD1	-0.505162	0.00450258	0.0369873
ENSG00000251369	ZNF550	0.578654	0.0045115	0.0370395
ENSG00000185946	RNPC3	1.094	0.00452094	0.0370553
ENSG00000165312	OTUD1	-0.626582	0.00452504	0.0370553
ENSG00000143149	ALDH9A1	-0.52133	0.00452878	0.0370553
ENSG00000196214	ZNF766	0.551674	0.00452884	0.0370553
ENSG00000066379	POLR1H	-0.590455	0.00454342	0.0371325
ENSG00000280347	AC000123.3	0.953601	0.00455401	0.0371812
ENSG00000103196	CRISPLD2	-1.2063	0.00455453	0.0371812
ENSG00000161980	POLR3K	-0.717756	0.00459014	0.0374295
ENSG00000213793	ZNF888	0.595342	0.00459463	0.0374299
ENSG00000174842	GLMN	0.557841	0.00459538	0.0374299
ENSG00000106714	CNTNAP3	-1.7468	0.00461566	0.0375739
ENSG00000280067	AC023818.1	1.04995	0.00463157	0.0376821
ENSG00000186265	BTLA	0.83212	0.00464076	0.0377356
ENSG00000235272	RAMACL	-1.27114	0.00464703	0.0377653
ENSG00000138413	IDH1	-0.842319	0.0046572	0.0378266
ENSG00000116191	RALGPS2	0.652712	0.00466156	0.0378407
ENSG00000075539	FRYL	0.500172	0.00466902	0.0378766
ENSG00000158716	DUSP23	-0.581334	0.00467386	0.0378766
ENSG00000197044	ZNF441	1.08512	0.00468235	0.0379241
ENSG00000064666	CNN2	-0.512575	0.00469088	0.0379423
ENSG00000187905	LRRC74B	0.601612	0.00469358	0.0379423
ENSG00000157191	NECAP2	-0.50475	0.00469423	0.0379423
ENSG00000153558	FBXL2	0.830188	0.00469917	0.0379423
ENSG00000140280	LYSMD2	-0.530261	0.00470037	0.0379423
ENSG00000135363	LMO2	-0.728238	0.00473374	0.0381903
ENSG00000182378	PLCXD1	0.57203	0.00475388	0.0382617
ENSG00000182378_PAR_Y	PLCXD1	0.57203	0.00475388	0.0382617
ENSG00000174373	RALGAPA1	0.721365	0.00477315	0.0383023
ENSG00000204472	AIF1	-0.615096	0.00477648	0.0383023
ENSG00000127774	EMC6	-0.521791	0.00477683	0.0383023
ENSG00000111837	MAK	-0.952545	0.00479163	0.0383629
ENSG00000279838	AL356273.3	1.01974	0.00479237	0.0383629
ENSG00000180340	FZD2	-1.0234	0.00480251	0.0383914
ENSG00000164073	MFSD8	0.760007	0.00480329	0.0383914
ENSG00000279296	PRAL	0.799137	0.00484176	0.0386224
ENSG00000105810	CDK6	0.620077	0.0048462	0.0386224
ENSG00000118965	WDR35	0.626254	0.00484926	0.0386254
ENSG00000167394	ZNF668	-0.503577	0.00485748	0.0386695
ENSG00000064270	ATP2C2	-2.01271	0.00486878	0.0387239
ENSG00000165322	ARHGAP12	0.889396	0.00486968	0.0387239
ENSG00000112984	KIF20A	-0.975724	0.00489194	0.0388367
ENSG00000116096	SPR	-0.818609	0.00490017	0.0388806
ENSG00000088970	KIZ	0.590935	0.00490421	0.0388913
ENSG00000073150	PANX2	-0.991317	0.00491571	0.0389094
ENSG00000133477	FAM83F	0.671003	0.0049188	0.0389094
ENSG00000144406	UNC80	0.512564	0.00491999	0.0389094
ENSG00000146670	CDCA5	-0.973024	0.00493229	0.0389299
ENSG00000086619	ERO1B	0.689253	0.00493644	0.0389299
ENSG00000170027	YWHAG	-0.556017	0.00493753	0.0389299
ENSG00000152315	KCNK13	-1.0288	0.00493871	0.0389299
ENSG00000162946	DISC1	-0.579569	0.00493877	0.0389299
ENSG00000182670	TTC3	0.792025	0.00495333	0.0389411
ENSG00000154814	OXNAD1	0.661293	0.00495355	0.0389411
ENSG00000204852	TCTN1	0.643351	0.00495369	0.0389411
ENSG00000273748	AL592183.1	-0.763961	0.00495383	0.0389411
ENSG00000042493	CAPG	-0.602558	0.00496368	0.0389714
ENSG00000183010	PYCR1	-1.04229	0.00496565	0.0389714
ENSG00000261884	AC040162.1	0.58231	0.00497159	0.0389847
ENSG00000175455	CCDC14	1.00728	0.00497464	0.0389847
ENSG00000062716	VMP1	-0.924216	0.00497545	0.0389847
ENSG00000179088	C12orf42	0.723111	0.00499081	0.0390415
ENSG00000197093	GAL3ST4	0.985893	0.00499832	0.039079
ENSG00000283486	FAM95C	0.991858	0.00500694	0.0390937
ENSG00000141431	ASXL3	0.780326	0.00500748	0.0390937
ENSG00000213420	GPC2	0.809616	0.00501154	0.0390937
ENSG00000115163	CENPA	-0.731863	0.00501976	0.0391017
ENSG00000118557	PMFBP1	0.724223	0.00502291	0.0391017
ENSG00000204930	FAM221B	0.984422	0.00503975	0.0391905
ENSG00000184206	GOLGA6L4	1.10822	0.00504371	0.0392001
ENSG00000211655	IGLV1-36	-1.28465	0.00504678	0.0392029
ENSG00000107951	MTPAP	0.501213	0.00505246	0.0392259
ENSG00000128534	LSM8	0.521043	0.0050598	0.0392617
ENSG00000172216	CEBPB	-1.03267	0.00506838	0.0392864
ENSG00000197119	SLC25A29	-0.858042	0.0050716	0.0392864
ENSG00000135976	ANKRD36	1.17477	0.00507429	0.0392864
ENSG00000030419	IKZF2	0.823149	0.0050766	0.0392864
ENSG00000213988	ZNF90	0.710514	0.00508922	0.0393419
ENSG00000081692	JMJD4	-0.619607	0.0050994	0.0393917
ENSG00000133063	CHIT1	-2.45762	0.00515494	0.0396376
ENSG00000213145	CRIP1	-0.590045	0.00517323	0.0396992
ENSG00000261611	AC010547.4	1.32673	0.00517478	0.0396992
ENSG00000177272	KCNA3	0.599748	0.00519746	0.0397948
ENSG00000180902	D2HGDH	0.593384	0.00520786	0.0398247
ENSG00000119878	CRIPT	0.523372	0.00520846	0.0398247
ENSG00000164241	C5orf63	0.851032	0.00522945	0.0398949
ENSG00000033867	SLC4A7	0.69604	0.00522974	0.0398949
ENSG00000196415	PRTN3	-3.08228	0.00524108	0.0399477
ENSG00000149534	MS4A2	1.27418	0.00524789	0.0399477
ENSG00000029153	ARNTL2	-0.738353	0.00525137	0.0399531
ENSG00000169885	CALML6	0.504703	0.00526885	0.0399793
ENSG00000135905	DOCK10	0.54094	0.00527232	0.0399793
ENSG00000151632	AKR1C2	1.40894	0.00527454	0.0399793
ENSG00000167895	TMC8	0.500307	0.00527777	0.0399793
ENSG00000272398	CD24	-1.97622	0.00528131	0.0399793
ENSG00000262814	MRPL12	-0.529242	0.00528404	0.0399793
ENSG00000138772	ANXA3	-2.88283	0.00528806	0.0399793
ENSG00000140848	CPNE2	-0.710893	0.00528807	0.0399793
ENSG00000240247	DEFA1B	-3.28437	0.00529214	0.039989
ENSG00000166704	ZNF606	0.642561	0.00530328	0.0400313
ENSG00000051128	HOMER3	-0.737596	0.00530725	0.0400388
ENSG00000197635	DPP4	0.557911	0.00531164	0.0400388
ENSG00000278997	AL662907.1	0.680486	0.0053126	0.0400388
ENSG00000170144	HNRNPA3	0.519156	0.00533286	0.0401377
ENSG00000271303	SRXN1	-0.637105	0.00533407	0.0401377
ENSG00000198876	DCAF12	-0.96605	0.00534523	0.0401537
ENSG00000279513	AL157902.2	0.663737	0.00534734	0.0401537
ENSG00000135720	DYNC1LI2	0.609828	0.00535905	0.0402208
ENSG00000152527	PLEKHH2	1.28176	0.00536732	0.0402409
ENSG00000144642	RBMS3	0.505536	0.00537527	0.0402594
ENSG00000161939	RNASEK-C17orf49	1.08746	0.00539269	0.0402865
ENSG00000248592	STIMATE-MUSTN1	0.59469	0.00539294	0.0402865
ENSG00000139567	ACVRL1	-0.731613	0.00542366	0.0404259
ENSG00000118922	KLF12	0.744617	0.0054237	0.0404259
ENSG00000143248	RGS5	0.686431	0.00543122	0.0404259
ENSG00000168306	ACOX2	-0.678035	0.00545586	0.040462
ENSG00000263874	LINC00672	0.698061	0.0054562	0.040462
ENSG00000143924	EML4	0.605865	0.00545813	0.040462
ENSG00000282651	IGHV5-10-1	-1.86545	0.00545842	0.040462
ENSG00000243716	NPIPB5	0.91346	0.00546131	0.040462
ENSG00000165028	NIPSNAP3B	0.831722	0.00546692	0.0404827
ENSG00000214029	ZNF891	0.651343	0.00547499	0.0405216
ENSG00000158987	RAPGEF6	0.548231	0.00548233	0.0405367
ENSG00000172331	BPGM	-0.555242	0.00548348	0.0405367
ENSG00000138172	CALHM2	-0.617198	0.00549528	0.0405678
ENSG00000137501	SYTL2	0.936475	0.00550597	0.0406259
ENSG00000160999	SH2B2	-0.552517	0.0055145	0.040668
ENSG00000181619	GPR135	0.862294	0.00553105	0.0407276
ENSG00000170458	CD14	-0.794556	0.00554888	0.0408029
ENSG00000198951	NAGA	-0.547289	0.00555036	0.0408029
ENSG00000197043	ANXA6	-0.570063	0.00555259	0.0408029
ENSG00000162664	ZNF326	0.988977	0.00557041	0.0408824
ENSG00000203663	OR2L2	0.68257	0.0055714	0.0408824
ENSG00000182230	FAM153B	1.43181	0.00557191	0.0408824
ENSG00000211892	IGHG4	-0.914108	0.00559198	0.0409464
ENSG00000120509	PDZD11	-0.561437	0.00559974	0.0409824
ENSG00000111863	ADTRP	0.8203	0.00560595	0.0410058
ENSG00000110002	VWA5A	-0.586492	0.0056265	0.0410851
ENSG00000204482	LST1	-0.544501	0.00563157	0.0410851
ENSG00000102007	PLP2	-0.779613	0.00563234	0.0410851
ENSG00000286231	AL445423.3	-1.11381	0.00563371	0.0410851
ENSG00000133961	NUMB	-0.509748	0.00565584	0.0412256
ENSG00000005889	ZFX	0.589931	0.00565924	0.0412295
ENSG00000235863	B3GALT4	-0.662016	0.00568466	0.0413405
ENSG00000176046	NUPR1	0.664092	0.00568605	0.0413405
ENSG00000030582	GRN	-0.733563	0.00569166	0.0413405
ENSG00000106333	PCOLCE	0.557149	0.00573973	0.0415726
ENSG00000111335	OAS2	-0.957753	0.0057456	0.0415726
ENSG00000162433	AK4	-0.752071	0.00575885	0.0415967
ENSG00000273749	CYFIP1	-0.641127	0.00576237	0.0415967
ENSG00000147118	ZNF182	0.675491	0.00576413	0.0415967
ENSG00000092621	PHGDH	-0.87458	0.00577188	0.0415967
ENSG00000197372	ZNF675	0.604393	0.00577276	0.0415967
ENSG00000112200	ZNF451	0.60029	0.00577447	0.0415967
ENSG00000106992	AK1	0.646315	0.00577596	0.0415967
ENSG00000166002	SMCO4	-0.865242	0.00578129	0.0416143
ENSG00000100918	REC8	0.530549	0.00580015	0.0416891
ENSG00000166747	AP1G1	0.569133	0.00580449	0.0416891
ENSG00000136999	CCN3	-1.13699	0.0058084	0.0416891
ENSG00000272602	ZNF595	1.0008	0.00580902	0.0416891
ENSG00000285982	AC012213.5	0.778783	0.00584088	0.0418775
ENSG00000197961	ZNF121	0.78819	0.00584606	0.0418775
ENSG00000059377	TBXAS1	-0.595011	0.00584688	0.0418775
ENSG00000138380	CARF	0.825601	0.00588906	0.0421179
ENSG00000164978	NUDT2	-0.595122	0.0059034	0.0421567
ENSG00000197323	TRIM33	0.616184	0.00591366	0.0421689
ENSG00000151240	DIP2C	0.782448	0.00591862	0.0421689
ENSG00000169372	CRADD	-0.570096	0.00591901	0.0421689
ENSG00000079482	OPHN1	0.672862	0.00591972	0.0421689
ENSG00000131437	KIF3A	0.688014	0.00598343	0.0425807
ENSG00000281887	GIMAP1-GIMAP5	-0.883912	0.00600277	0.0426641
ENSG00000163596	ICA1L	0.522636	0.00601116	0.0426641
ENSG00000285641	AL358472.6	-0.562608	0.00601255	0.0426641
ENSG00000130649	CYP2E1	0.77528	0.0060129	0.0426641
ENSG00000102908	NFAT5	0.634091	0.00602701	0.0427432
ENSG00000173868	PHOSPHO1	-2.61401	0.00603618	0.0427527
ENSG00000011638	TMEM159	-0.54898	0.00604136	0.0427527
ENSG00000183718	TRIM52	0.508203	0.00604184	0.0427527
ENSG00000203760	CENPW	-0.789049	0.00604729	0.0427608
ENSG00000107796	ACTA2	-1.08547	0.00607908	0.0428829
ENSG00000185246	PRPF39	0.792073	0.00608774	0.0428829
ENSG00000197140	ADAM32	0.913712	0.00608833	0.0428829
ENSG00000185482	STAC3	-0.637577	0.00610014	0.0429451
ENSG00000197766	CFD	-0.97622	0.00612619	0.0430987
ENSG00000151612	ZNF827	0.761509	0.00612929	0.0430987
ENSG00000158710	TAGLN2	-0.586001	0.00613093	0.0430987
ENSG00000151131	C12orf45	0.51436	0.0061476	0.0431781
ENSG00000139133	ALG10	0.755584	0.00615287	0.0431781
ENSG00000005483	KMT2E	0.584908	0.00615712	0.0431781
ENSG00000089685	BIRC5	-1.13616	0.00615963	0.0431781
ENSG00000171817	ZNF540	0.78883	0.00619738	0.0433624
ENSG00000101916	TLR8	-1.00963	0.0062009	0.0433624
ENSG00000068489	PRR11	-0.609381	0.00620588	0.0433624
ENSG00000008516	MMP25	-1.12836	0.00621146	0.0433624
ENSG00000285476	AC139491.7	1.74199	0.00621464	0.0433624
ENSG00000278615	C11orf98	-0.556922	0.00621513	0.0433624
ENSG00000124334	IL9R	0.676858	0.00623619	0.0433843
ENSG00000124334_PAR_Y	IL9R	0.676858	0.00623619	0.0433843
ENSG00000128016	ZFP36	-0.731733	0.00623772	0.0433843
ENSG00000099194	SCD	-0.76713	0.00624475	0.0433957
ENSG00000183688	RFLNB	-0.642741	0.00624949	0.0433957
ENSG00000134326	CMPK2	-1.30169	0.00624952	0.0433957
ENSG00000196544	BORCS6	-0.725292	0.00625146	0.0433957
ENSG00000211611	IGKV6-21	-1.05712	0.00625837	0.0433958
ENSG00000138835	RGS3	-0.558247	0.00626557	0.0434106
ENSG00000211599	IGKV5-2	-0.737944	0.00628163	0.0434801
ENSG00000161265	U2AF1L4	0.547923	0.00629474	0.04355
ENSG00000128203	ASPHD2	-0.505813	0.00630376	0.0435706
ENSG00000137337	MDC1	0.531113	0.00630678	0.0435706
ENSG00000144161	ZC3H8	0.535378	0.00631215	0.0435868
ENSG00000169507	SLC38A11	1.53541	0.00631816	0.0436074
ENSG00000286140	DERPC	-0.64631	0.00632192	0.0436125
ENSG00000136868	SLC31A1	-0.510808	0.00635846	0.0438058
ENSG00000189079	ARID2	0.664667	0.00636322	0.0438058
ENSG00000109452	INPP4B	0.949925	0.00638732	0.0438957
ENSG00000285269	AL160269.1	0.914732	0.00639111	0.0439009
ENSG00000280248	AC124319.3	0.692326	0.0063975	0.0439161
ENSG00000136830	NIBAN2	-0.706929	0.00641429	0.0439441
ENSG00000124181	PLCG1	0.501331	0.00641898	0.0439458
ENSG00000085644	ZNF213	-0.676196	0.00642586	0.043961
ENSG00000181264	TLCD5	0.671151	0.00645106	0.0440879
ENSG00000183060	LYSMD4	0.546343	0.00645502	0.0440879
ENSG00000171827	ZNF570	0.596151	0.00645926	0.044096
ENSG00000057019	DCBLD2	0.748161	0.00648154	0.0441829
ENSG00000159556	ISL2	-0.793777	0.00648424	0.0441829
ENSG00000079335	CDC14A	0.684101	0.00649844	0.0442084
ENSG00000184979	USP18	-1.13334	0.00650044	0.0442084
ENSG00000145020	AMT	0.685159	0.00650256	0.0442084
ENSG00000135842	NIBAN1	-0.561307	0.00652037	0.0442618
ENSG00000152256	PDK1	0.520748	0.00653984	0.0443314
ENSG00000092140	G2E3	0.726134	0.00655664	0.0443895
ENSG00000109618	SEPSECS	0.738515	0.00655756	0.0443895
ENSG00000103313	MEFV	-0.897878	0.00656839	0.0444414
ENSG00000186399	GOLGA8R	0.557949	0.00659662	0.0445697
ENSG00000110880	CORO1C	-0.5767	0.0066223	0.0446676
ENSG00000149269	PAK1	-0.646422	0.0066235	0.0446676
ENSG00000138378	STAT4	0.724094	0.00664001	0.0447406
ENSG00000092148	HECTD1	0.516619	0.00664392	0.0447406
ENSG00000163006	CCDC138	0.570917	0.00665781	0.0447943
ENSG00000104218	CSPP1	0.624723	0.0066638	0.044805
ENSG00000167987	VPS37C	-0.55114	0.00666758	0.044805
ENSG00000101084	RAB5IF	-0.504221	0.00667425	0.044805
ENSG00000205209	SCGB2B2	0.605026	0.00667437	0.044805
ENSG00000123989	CHPF	-0.620708	0.00667804	0.044805
ENSG00000256771	ZNF253	0.681043	0.00669649	0.0448664
ENSG00000143575	HAX1	-0.510083	0.00670385	0.0448664
ENSG00000138468	SENP7	0.793278	0.00670489	0.0448664
ENSG00000163686	ABHD6	-0.677636	0.00671511	0.0448867
ENSG00000161640	SIGLEC11	-0.790623	0.00674308	0.0449962
ENSG00000178115	GOLGA8Q	0.8069	0.00675119	0.0450235
ENSG00000134900	TPP2	0.682096	0.00675835	0.0450505
ENSG00000189042	ZNF567	0.657007	0.00677956	0.0450669
ENSG00000115896	PLCL1	0.779043	0.0067861	0.0450862
ENSG00000173145	NOC3L	0.542638	0.00678872	0.0450862
ENSG00000178896	EXOSC4	-0.754475	0.00679937	0.0450976
ENSG00000124444	ZNF576	-0.665671	0.00681152	0.0450976
ENSG00000144935	TRPC1	0.641144	0.00681266	0.0450976
ENSG00000156968	MPV17L	0.760908	0.00681544	0.0450976
ENSG00000186074	CD300LF	-0.594147	0.00683763	0.0451831
ENSG00000179869	ABCA13	-3.07836	0.00683962	0.0451831
ENSG00000133742	CA1	-1.94254	0.00684687	0.0451831
ENSG00000123610	TNFAIP6	-1.71355	0.00687482	0.0453242
ENSG00000159289	GOLGA6A	0.679469	0.0068882	0.0453916
ENSG00000186205	MTARC1	-1.07134	0.00689138	0.0453919
ENSG00000116017	ARID3A	-0.544392	0.00689735	0.045393
ENSG00000103254	ANTKMT	-0.55999	0.00689913	0.045393
ENSG00000236287	ZBED5	0.623632	0.00690099	0.045393
ENSG00000092036	HAUS4	-0.559512	0.00690678	0.0454103
ENSG00000077514	POLD3	-0.505264	0.00691044	0.0454137
ENSG00000171763	SPATA5L1	-0.559745	0.00691782	0.0454415
ENSG00000205649	HTN3	0.583602	0.00693728	0.0455072
ENSG00000122367	LDB3	0.593181	0.00694558	0.0455251
ENSG00000083799	CYLD	0.547018	0.0069514	0.0455251
ENSG00000161677	JOSD2	-0.520217	0.00695783	0.0455251
ENSG00000084731	KIF3C	-0.509815	0.00695895	0.0455251
ENSG00000167216	KATNAL2	0.749323	0.00697383	0.0456018
ENSG00000181029	TRAPPC5	-0.549171	0.00698098	0.0456223
ENSG00000157601	MX1	-1.15158	0.00698329	0.0456223
ENSG00000163611	SPICE1	0.68961	0.00700782	0.0457411
ENSG00000166105	GLB1L3	0.706027	0.00701465	0.045765
ENSG00000173207	CKS1B	-0.525535	0.00702202	0.0457681
ENSG00000175054	ATR	0.621313	0.00702425	0.0457681
ENSG00000170837	GPR27	-0.959803	0.00702554	0.0457681
ENSG00000197746	PSAP	-0.599688	0.00703083	0.0457681
ENSG00000129226	CD68	-0.598393	0.00703394	0.0457681
ENSG00000132424	PNISR	1.03124	0.00703936	0.0457681
ENSG00000157184	CPT2	-0.60973	0.00704209	0.0457681
ENSG00000123552	USP45	0.919694	0.00706987	0.0458556
ENSG00000102078	SLC25A14	0.569535	0.00707508	0.0458688
ENSG00000181904	C5orf24	0.667903	0.00708191	0.0458868
ENSG00000159958	TNFRSF13C	0.817452	0.00708423	0.0458868
ENSG00000285589	AC010422.8	0.525875	0.00711944	0.0460603
ENSG00000215788	TNFRSF25	0.627896	0.00712059	0.0460603
ENSG00000168944	CEP120	0.500437	0.00713218	0.046094
ENSG00000140398	NEIL1	0.652939	0.0071687	0.0462459
ENSG00000151726	ACSL1	-1.07686	0.00719867	0.0463782
ENSG00000139973	SYT16	0.672085	0.0072114	0.0464395
ENSG00000125885	MCM8	0.547562	0.00722436	0.0465022
ENSG00000102383	ZDHHC15	0.596945	0.0072423	0.0465761
ENSG00000166682	TMPRSS5	0.615549	0.00725979	0.0466678
ENSG00000126266	FFAR1	1.1068	0.00726858	0.0466827
ENSG00000186665	C17orf58	-0.568808	0.00727546	0.0467061
ENSG00000023330	ALAS1	-0.512465	0.00728904	0.0467724
ENSG00000083896	YTHDC1	0.582394	0.00729442	0.0467861
ENSG00000120662	MTRF1	0.602411	0.00730508	0.0467982
ENSG00000146856	AGBL3	0.590422	0.00730603	0.0467982
ENSG00000245848	CEBPA	-0.671726	0.00731445	0.0468185
ENSG00000089091	DZANK1	0.549012	0.0073157	0.0468185
ENSG00000185880	TRIM69	-0.688842	0.00732127	0.0468334
ENSG00000157741	UBN2	0.612209	0.00733331	0.0468689
ENSG00000101977	MCF2	0.951498	0.00735122	0.0469417
ENSG00000121741	ZMYM2	0.731812	0.00737482	0.0470508
ENSG00000115020	PIKFYVE	0.534651	0.00737856	0.0470538
ENSG00000175938	ORAI3	-0.716386	0.00739649	0.0471189
ENSG00000223609	HBD	-2.40405	0.00739857	0.0471189
ENSG00000131979	GCH1	-0.518097	0.00740483	0.047138
ENSG00000167702	KIFC2	0.581493	0.00741919	0.0471855
ENSG00000133026	MYH10	0.571661	0.00742511	0.0471855
ENSG00000105048	TNNT1	-1.65278	0.00742538	0.0471855
ENSG00000160791	CCR5	-0.715134	0.0074414	0.0472665
ENSG00000064932	SBNO2	-0.529031	0.00745439	0.0473113
ENSG00000089335	ZNF302	0.701068	0.00745502	0.0473113
ENSG00000179933	C14orf119	-0.88812	0.00747553	0.0473714
ENSG00000279555	AC091181.1	0.681181	0.00747708	0.0473714
ENSG00000113971	NPHP3	0.687328	0.00747718	0.0473714
ENSG00000119632	IFI27L2	-0.524923	0.00748091	0.0473714
ENSG00000248871	TNFSF12-TNFSF13	-0.817184	0.00748791	0.047395
ENSG00000142794	NBPF3	0.689107	0.00751588	0.0475109
ENSG00000162415	ZSWIM5	0.776977	0.00752816	0.0475246
ENSG00000165186	PTCHD1	0.597131	0.00756678	0.0476706
ENSG00000117425	PTCH2	0.621832	0.0075673	0.0476706
ENSG00000152270	PDE3B	0.532271	0.00757026	0.0476706
ENSG00000137726	FXYD6	-0.688835	0.00757068	0.0476706
ENSG00000188529	SRSF10	0.7607	0.00757531	0.0476706
ENSG00000197208	SLC22A4	-0.85922	0.00757657	0.0476706
ENSG00000168061	SAC3D1	-0.769176	0.00758248	0.0476706
ENSG00000112394	SLC16A10	0.734158	0.00758685	0.0476706
ENSG00000204577	LILRB3	-0.967566	0.00758765	0.0476706
ENSG00000128228	SDF2L1	-0.527644	0.00759894	0.0477208
ENSG00000079385	CEACAM1	-2.18113	0.00760442	0.0477344
ENSG00000036828	CASR	0.673994	0.00761504	0.0477803
ENSG00000125434	SLC25A35	0.510107	0.00762819	0.0478162
ENSG00000085265	FCN1	-0.598149	0.00763431	0.0478162
ENSG00000108515	ENO3	0.516299	0.00763796	0.0478162
ENSG00000196793	ZNF239	0.660585	0.00764053	0.0478162
ENSG00000141965	FEM1A	-0.508727	0.0076415	0.0478162
ENSG00000134827	TCN1	-2.49844	0.00764289	0.0478162
ENSG00000141401	IMPA2	-0.630536	0.00764397	0.0478162
ENSG00000211945	IGHV1-18	-0.84541	0.00766473	0.0479212
ENSG00000070731	ST6GALNAC2	-1.30322	0.00766739	0.0479212
ENSG00000154134	ROBO3	0.687741	0.0076843	0.0479853
ENSG00000005801	ZNF195	0.654393	0.00773153	0.0482186
ENSG00000033011	ALG1	-0.510529	0.00773169	0.0482186
ENSG00000116260	QSOX1	-0.590776	0.00775868	0.0483451
ENSG00000197457	STMN3	0.698921	0.00776446	0.0483603
ENSG00000132680	KHDC4	0.564088	0.00777779	0.0483752
ENSG00000071073	MGAT4A	0.724188	0.00778027	0.0483752
ENSG00000279236	AC064801.2	0.852306	0.00779865	0.0484477
ENSG00000136205	TNS3	-0.556806	0.00781576	0.0484996
ENSG00000244734	HBB	-3.09717	0.00784779	0.0486064
ENSG00000243749	TMEM35B	-0.814375	0.0078548	0.0486067
ENSG00000162817	C1orf115	-0.700864	0.0078572	0.0486067
ENSG00000211937	IGHV2-5	-0.882175	0.00785936	0.0486067
ENSG00000084234	APLP2	-0.528345	0.00786132	0.0486067
ENSG00000160111	CPAMD8	0.855308	0.00787928	0.0486712
ENSG00000280087	AC011481.3	0.647668	0.00788187	0.0486712
ENSG00000182324	KCNJ14	0.682387	0.00789378	0.0487239
ENSG00000154240	CEP112	0.695372	0.00790534	0.0487744
ENSG00000198105	ZNF248	0.68179	0.00790919	0.0487773
ENSG00000055483	USP36	0.589536	0.00792319	0.0488253
ENSG00000171155	C1GALT1C1	-0.648112	0.00792374	0.0488253
ENSG00000172817	CYP7B1	0.76374	0.00795378	0.0489477
ENSG00000137124	ALDH1B1	-0.665618	0.00797367	0.0490491
ENSG00000105854	PON2	0.580297	0.00800023	0.0491496
ENSG00000108848	LUC7L3	1.04165	0.00803068	0.0492649
ENSG00000073605	GSDMB	0.700874	0.00803307	0.0492649
ENSG00000160062	ZBTB8A	0.597571	0.00804201	0.0492804
ENSG00000125449	ARMC7	-0.53909	0.00807921	0.0494873
ENSG00000205307	SAP25	0.842262	0.00808833	0.0495222
ENSG00000204220	PFDN6	-0.509701	0.00809974	0.049571
ENSG00000111615	KRR1	0.861992	0.00811102	0.0496135
ENSG00000165030	NFIL3	-0.897571	0.00812877	0.0496433
ENSG00000164821	DEFA4	-3.23475	0.00813488	0.0496499
ENSG00000163421	PROK2	-1.18459	0.00814866	0.0496665
ENSG00000137504	CREBZF	0.546054	0.00815616	0.0496665
ENSG00000171848	RRM2	-0.956909	0.00815679	0.0496665
ENSG00000129657	SEC14L1	-0.530966	0.00815815	0.0496665
ENSG00000153253	SCN3A	1.17519	0.00816011	0.0496665
ENSG00000163683	SMIM14	-0.511274	0.00817013	0.0496944
ENSG00000204305	AGER	0.581166	0.0081743	0.0496944
ENSG00000105143	SLC1A6	0.750114	0.00817502	0.0496944
ENSG00000156502	SUPV3L1	0.803919	0.00821244	0.0498798
ENSG00000161800	RACGAP1	-0.517365	0.00822136	0.0499129
ENSG00000112139	MDGA1	3.49547	0.0082352	0.0499519
ENSG00000168310	IRF2	-0.636504	0.00824999	0.0500026
ENSG00000141570	CBX8	-0.685661	0.00826269	0.0500234
ENSG00000183978	COA3	-0.832077	0.00828726	0.0501022
ENSG00000166532	RIMKLB	0.737287	0.00829202	0.0501099
ENSG00000167280	ENGASE	0.532191	0.00830348	0.0501196
ENSG00000171840	NINJ2	-0.500269	0.00830462	0.0501196
ENSG00000124107	SLPI	-2.04267	0.00830751	0.0501196
ENSG00000168040	FADD	-0.712208	0.00833267	0.0502503
ENSG00000105926	MPP6	0.80331	0.00835195	0.0503035
ENSG00000064607	SUGP2	0.528812	0.00836216	0.050323
ENSG00000165338	HECTD2	0.907549	0.00839643	0.0504648
ENSG00000056277	ZNF280C	0.612165	0.00839788	0.0504648
ENSG00000113552	GNPDA1	-0.501437	0.00839973	0.0504648
ENSG00000197774	EME2	0.511404	0.00841875	0.05048
ENSG00000135469	COQ10A	0.525675	0.00842283	0.05048
ENSG00000137103	TMEM8B	0.535687	0.00842325	0.05048
ENSG00000182247	UBE2E2	-0.542513	0.00843654	0.0505387
ENSG00000154917	RAB6B	-1.08516	0.0084565	0.0506293
ENSG00000161381	PLXDC1	0.96272	0.00845869	0.0506293
ENSG00000142233	NTN5	0.60188	0.0084671	0.0506586
ENSG00000279700	AC131212.2	0.844346	0.00849194	0.0507651
ENSG00000153914	SREK1	1.07246	0.00849924	0.0507877
ENSG00000211749	TRBV23-1	1.00562	0.00850356	0.0507925
ENSG00000244115	DNAJC25-GNG10	-0.921345	0.00851542	0.0508423
ENSG00000154263	ABCA10	0.699708	0.0085298	0.0509071
ENSG00000152684	PELO	-0.589215	0.00855065	0.0509893
ENSG00000134873	CLDN10	-1.07011	0.008599	0.0512564
ENSG00000165898	ISCA2	-0.512154	0.00861683	0.0512991
ENSG00000088986	DYNLL1	-0.833377	0.00862904	0.0513294
ENSG00000185658	BRWD1	0.777112	0.00864905	0.0514061
ENSG00000197181	PIWIL2	0.681143	0.00864906	0.0514061
ENSG00000186103	ARGFX	0.65728	0.00866173	0.0514391
ENSG00000180376	CCDC66	0.798424	0.00868822	0.0515237
ENSG00000280287	AC131212.3	0.648093	0.00869026	0.0515237
ENSG00000186723	OR10H1	0.607824	0.00869437	0.0515268
ENSG00000174013	FBXO45	-0.560293	0.00871827	0.0515984
ENSG00000086506	HBQ1	-0.626209	0.00872427	0.0515984
ENSG00000100246	DNAL4	-0.597322	0.00872433	0.0515984
ENSG00000065621	GSTO2	0.58794	0.00874307	0.0516668
ENSG00000175066	GK5	0.678253	0.00876676	0.0517415
ENSG00000147231	RADX	0.590793	0.0087678	0.0517415
ENSG00000197779	ZNF81	0.50477	0.00877004	0.0517415
ENSG00000064601	CTSA	-0.572386	0.00877727	0.0517546
ENSG00000111879	FAM184A	0.801062	0.00878688	0.0517561
ENSG00000106780	MEGF9	-0.710073	0.00879437	0.0517758
ENSG00000198113	TOR4A	-0.72694	0.00880309	0.0517881
ENSG00000142694	EVA1B	-0.583622	0.00884223	0.0519657
ENSG00000163221	S100A12	-1.38494	0.00884749	0.0519657
ENSG00000169495	HTRA4	0.801577	0.0088563	0.0519952
ENSG00000100033	PRODH	0.699303	0.00886284	0.0520124
ENSG00000170312	CDK1	-0.924179	0.00886763	0.0520194
ENSG00000105327	BBC3	-0.673987	0.00888914	0.0521243
ENSG00000196605	ZNF846	0.537826	0.00889662	0.052147
ENSG00000152766	ANKRD22	-1.55985	0.0089191	0.0521939
ENSG00000180447	GAS1	-0.528276	0.00892618	0.0522142
ENSG00000124469	CEACAM8	-2.88095	0.00893931	0.0522449
ENSG00000055044	NOP58	0.662439	0.00894678	0.0522449
ENSG00000073737	DHRS9	-1.13666	0.00895707	0.0522449
ENSG00000198000	NOL8	0.663985	0.00896836	0.0522701
ENSG00000154380	ENAH	0.658874	0.00897267	0.0522741
ENSG00000250021	ARPIN-AP3S2	-0.619984	0.00901848	0.0524774
ENSG00000101605	MYOM1	0.708993	0.00904141	0.0525684
ENSG00000198521	ZNF43	0.571345	0.00905929	0.0526512
ENSG00000132485	ZRANB2	0.818117	0.00909155	0.0527814
ENSG00000164066	INTU	0.827443	0.00909267	0.0527814
ENSG00000143811	PYCR2	-0.534878	0.00909692	0.0527848
ENSG00000279057	AC141586.4	1.33254	0.0091042	0.0528058
ENSG00000120949	TNFRSF8	-0.875133	0.0091186	0.0528681
ENSG00000127081	ZNF484	0.62434	0.00912318	0.0528734
ENSG00000244752	CRYBB2	0.582693	0.00914687	0.0529527
ENSG00000177200	CHD9	0.805451	0.00915634	0.0529527
ENSG00000102349	KLF8	0.61596	0.00915805	0.0529527
ENSG00000172687	ZNF738	0.507789	0.00915813	0.0529527
ENSG00000117115	PADI2	-1.25903	0.00915889	0.0529527
ENSG00000120370	GORAB	0.654261	0.0091915	0.0530774
ENSG00000176945	MUC20	1.45586	0.00922955	0.0532545
ENSG00000198814	GK	-0.911831	0.00924699	0.0533168
ENSG00000142303	ADAMTS10	0.849874	0.00928499	0.0534305
ENSG00000185272	RBM11	0.550216	0.00929955	0.0534702
ENSG00000183246	RIMBP3C	-1.19138	0.0093003	0.0534702
ENSG00000164047	CAMP	-2.96023	0.0093102	0.0534706
ENSG00000141505	ASGR1	-0.71043	0.0093169	0.0534706
ENSG00000214021	TTLL3	0.659442	0.00931734	0.0534706
ENSG00000186687	LYRM7	0.569391	0.00931889	0.0534706
ENSG00000101115	SALL4	0.537557	0.00933024	0.0534753
ENSG00000159713	TPPP3	-0.791746	0.00936728	0.0536202
ENSG00000072364	AFF4	0.500522	0.00938465	0.0536524
ENSG00000111261	MANSC1	-1.23508	0.00939521	0.0536524
ENSG00000102010	BMX	-1.46857	0.00940863	0.0536653
ENSG00000196743	GM2A	-0.593432	0.00941897	0.0536811
ENSG00000056558	TRAF1	0.503296	0.009425	0.0536811
ENSG00000284753	EEF1AKMT4	-0.674604	0.00943732	0.0537227
ENSG00000134690	CDCA8	-0.606166	0.0094532	0.0537689
ENSG00000167136	ENDOG	-0.575333	0.00945661	0.0537689
ENSG00000205236	AC105052.1	1.25165	0.00946721	0.053796
ENSG00000148346	LCN2	-2.92643	0.00947367	0.053796
ENSG00000129245	FXR2	-0.526368	0.0094763	0.053796
ENSG00000183091	NEB	0.76682	0.00949623	0.0538879
ENSG00000144218	AFF3	0.750796	0.00953995	0.0540775
ENSG00000197653	DNAH10	-1.2259	0.00954088	0.0540775
ENSG00000113303	BTNL8	-1.82907	0.00956165	0.0541739
ENSG00000279801	AC111170.3	0.841385	0.00963057	0.0544729
ENSG00000284540	AC066615.1	0.756852	0.00964544	0.0545103
ENSG00000280128	AL662795.2	0.903247	0.00964747	0.0545103
ENSG00000110723	EXPH5	0.717962	0.00971376	0.0547347
ENSG00000008128	CDK11A	0.678981	0.0097321	0.0548167
ENSG00000100852	ARHGAP5	0.784702	0.00977788	0.0550023
ENSG00000179988	PSTK	0.557958	0.00978031	0.0550023
ENSG00000184898	RBM43	0.666817	0.0098049	0.0551191
ENSG00000279108	AC008537.3	0.591588	0.00983448	0.0551431
ENSG00000065665	SEC61A2	0.571431	0.00983571	0.0551431
ENSG00000165813	CCDC186	0.873905	0.00983592	0.0551431
ENSG00000115607	IL18RAP	0.79662	0.0098471	0.0551843
ENSG00000145386	CCNA2	-1.01181	0.00985147	0.0551874
ENSG00000214413	BBIP1	0.647441	0.00987587	0.0552811
ENSG00000278053	DDX52	0.502244	0.00989235	0.0553519
ENSG00000100591	AHSA1	-0.545201	0.00990216	0.0553853
ENSG00000118520	ARG1	-2.67059	0.00991256	0.0553857
ENSG00000181074	OR52N4	0.756463	0.00991759	0.0553857
ENSG00000182545	RNASE10	0.628803	0.0099414	0.0554972
ENSG00000181830	SLC35C1	-0.571355	0.00995041	0.0555045
ENSG00000196872	CRACDL	-0.72014	0.00996485	0.0555636
ENSG00000185261	KIAA0825	0.823718	0.00997957	0.0556242
ENSG00000005381	MPO	-1.95154	0.0099923	0.0556521
ENSG00000167065	DUSP18	-0.502276	0.0099981	0.0556629

## Sheet: Table S2
Table S2. Overrepresentation analysis (ORA) of PBMCs DEGs between SG2 and SG1. Gene Ontology IDs of Biological Processes are shown. GeneRatio: the ratio of DEGs associated with a pathway to the total number of DEGs in the input gene list. BgRatio: The proportion of genes annotated within a pathway to the total number of genes in the background/reference gene set. Rich factor: the ratio of DEGs as…
ORA PBMCs 11 patients (SG2/SG1)
GO ID	Description	GeneRatio	BgRatio	Rich factor	FDR	GeneName	-log10(FDR)	Up/Down
GO:0006397	mRNA processing	48/873	355/12825	48/355	0.00335545	CELF2/SFSWAP/SUGP2/THOC1/YTHDC1/HNRNPH3/DDX17/PNN/RNMT/FMR1/SNRNP70/RBM28/MTPAP/LUC7L3/CPSF6/TENT4A/PPWD1/TCERG1/NCBP2/SFPQ/SRSF11/PRPF3/PTBP2/RBM25/TARDBP/LSM8/SNRPA1/ZRANB2/KHDC4/PRPF38B/PAN2/HNRNPA1L2/RBM26/PAN3/SREK1/TSEN2/SCAF4/U2AF1L4/ZNF326/METTL3/SRRM2/HNRNPH1/HNRNPA3/PRPF39/RBM11/RNPC3/SRSF10/DDX39B	2.47425	Up
GO:0060271	cilium assembly	32/873	199/12825	32/199	0.00335545	OFD1/IFT80/CDC14A/RFX3/KIAA0586/CEP126/NPHP3/CEP70/WDR35/IFT81/KIF3A/ATAT1/IFT172/CEP131/WDPCP/TBC1D32/INPP5E/TMEM138/CFAP70/WDR19/CFAP410/WDR90/INTU/TMEM67/CCDC57/CCDC66/DYNC2H1/CEP290/TCTN1/CFAP44/TTLL3/BBIP1	2.47425	Up
GO:0006376	mRNA splice site selection	8/873	19/12825	8/19	0.00869724	LUC7L/CELF2/YTHDC1/LUC7L3/PTBP2/KHDC4/LUC7L2/SRSF10	2.06062	Up
GO:0043312	neutrophil degranulation	185/1507	459/12825	185/459	3.16743e-54	FGR/FUCA2/AOC1/MPO/LAMP2/PSMB1/PGLYRP1/MMP25/TYROBP/DNASE1L1/CAPN1/SERPINB1/DERA/CD44/TNFRSF1B/GRN/TIMP2/GDI2/ACAA1/CTSA/CNN2/PKM/RHOA/AP1M1/RAB7A/TOLLIP/CEACAM1/PGM1/PSEN1/GSTP1/FCN1/CPNE3/FTL/DYNLL1/CMTM6/MAPK1/CYB5R3/PYGB/DNAJC5/CTSZ/CST3/OLFM4/COTL1/CRISPLD2/CPPED1/PYCARD/VPS35L/GSDMD/RETN/GPI/SIGLEC5/RAB3D/PDAP1/IMPDH1/TSPAN14/RAB5C/VAT1/BST1/HSPA8/RAB5B/PTPN6/VNN1/ARSB/QPCT/QSOX1/LAMTOR2/PA…	53.4993	Down
GO:0038096	Fc-gamma receptor signaling pathway involved in phagocytosis	65/1507	125/12825	65/125	2.4392e-25	FGR/WAS/CDC42/ACTB/MAPK1/HCK/MAPK3/LIMK1/ARPC3/ACTR3/ARPC1B/RAC1/VAV1/FCGR2A/PAK1/FCGR1A/ARPC5/PRKCD/SYK/CRK/GRB2/ACTG1/IGKV4-1/IGKV5-2/IGKV3D-20/IGLV1-51/IGLV1-47/IGLV1-44/IGLV7-43/IGLV1-40/IGLV3-25/IGLV2-23/IGLV2-14/IGLV2-11/IGLC2/IGLC3/IGHG4/IGHG2/IGHG1/IGHV2-5/IGHV3-7/IGHV3-11/IGHV3-23/IGHV3-33/IGHV1-46/IGHV3-53/IGKV3-20/IGKV1D-33/IGKV1-17/IGKV1-16/IGKV1D-16/IGKV3-11/ARPC4/ARPC1A/IGKV1-39/IGK…	24.6128	Down
GO:0006956	complement activation	42/1507	72/12825	42/72	1.6196e-18	FCN1/CFP/C1QC/CFD/IGKV4-1/IGKV5-2/IGKV3D-20/IGLV1-51/IGLV1-47/IGLV1-44/IGLV7-43/IGLV1-40/IGLV3-25/IGLV2-23/IGLV2-14/IGLV2-11/IGLC2/IGLC3/IGHG4/IGHG2/IGHG1/IGHV2-5/IGHV3-7/IGHV3-11/IGHV3-23/IGHV3-33/IGHV1-46/IGHV3-53/IGKV3-20/IGKV1D-33/IGKV1-17/IGKV1-16/IGKV1D-16/IGKV3-11/IGKV1-39/IGKV2D-28/IGKV1-12/IGKV1-5/IGKV3-15/IGKV1D-39/IGHV3-30/IGLV2-8	17.7906	Down
GO:0008228	opsonization	38/1507	60/12825	38/60	1.6196e-18	IGKV4-1/IGKV5-2/IGKV3D-20/IGLV1-51/IGLV1-47/IGLV1-44/IGLV7-43/IGLV1-40/IGLV3-25/IGLV2-23/IGLV2-14/IGLV2-11/IGLC2/IGLC3/IGHG4/IGHG2/IGHG1/IGHV2-5/IGHV3-7/IGHV3-11/IGHV3-23/IGHV3-33/IGHV1-46/IGHV3-53/IGKV3-20/IGKV1D-33/IGKV1-17/IGKV1-16/IGKV1D-16/IGKV3-11/IGKV1-39/IGKV2D-28/IGKV1-12/IGKV1-5/IGKV3-15/IGKV1D-39/IGHV3-30/IGLV2-8	17.7906	Down
GO:0038095	Fc-epsilon receptor signaling pathway	66/1507	165/12825	66/165	4.25243e-18	PSMB1/PSMC4/LAT2/PSMD8/MAPK1/PSMA6/PSMA7/PSMD10/MAPK3/PSMD9/PSMF1/PSME3/RAC1/PSMB7/VAV1/PSMB6/PSMA5/PAK1/PSMD4/SHC1/SYK/PSMC3/FOS/GRB2/PAK2/PSMD13/PSMB8/PSMB10/IGKV4-1/IGKV5-2/IGKV3D-20/IGLV1-51/IGLV1-47/IGLV1-44/IGLV7-43/IGLV1-40/IGLV3-25/IGLV2-23/IGLV2-14/IGLV2-11/IGLC2/IGLC3/IGHV2-5/IGHV3-7/IGHV3-11/IGHV3-23/IGHV3-33/IGHV1-46/IGHV3-53/IGKV3-20/IGKV1D-33/PSMB9/IGKV1-17/IGKV1-16/IGKV1D-16/IGKV3-…	17.3714	Down
GO:0018149	peptide cross-linking	40/1507	73/12825	40/73	1.71944e-16	CSTA/TGM3/IGKV4-1/IGKV5-2/IGKV3D-20/IGLV1-51/IGLV1-47/IGLV1-44/IGLV7-43/IGLV1-40/IGLV3-25/IGLV2-23/IGLV2-14/IGLV2-11/IGLC2/IGLC3/IGHG4/IGHG2/IGHG1/IGHV2-5/IGHV3-7/IGHV3-11/IGHV3-23/IGHV3-33/IGHV1-46/IGHV3-53/IGKV3-20/IGKV1D-33/IGKV1-17/IGKV1-16/IGKV1D-16/IGKV3-11/IGKV1-39/IGKV2D-28/IGKV1-12/IGKV1-5/IGKV3-15/IGKV1D-39/IGHV3-30/IGLV2-8	15.7646	Down
GO:0030449	regulation of complement activation	42/1507	86/12825	42/86	4.95372e-15	CFP/C5AR2/C1QC/C5AR1/IGKV4-1/IGKV5-2/IGKV3D-20/IGLV1-51/IGLV1-47/IGLV1-44/IGLV7-43/IGLV1-40/IGLV3-25/IGLV2-23/IGLV2-14/IGLV2-11/IGLC2/IGLC3/IGHG4/IGHG2/IGHG1/IGHV2-5/IGHV3-7/IGHV3-11/IGHV3-23/IGHV3-33/IGHV1-46/IGHV3-53/IGKV3-20/IGKV1D-33/IGKV1-17/IGKV1-16/IGKV1D-16/IGKV3-11/IGKV1-39/IGKV2D-28/IGKV1-12/IGKV1-5/IGKV3-15/IGKV1D-39/IGHV3-30/IGLV2-8	14.3051	Down
GO:0006958	complement activation, classical pathway	49/1507	113/12825	49/113	4.95372e-15	C1RL/C1QC/IGKV4-1/IGKV5-2/IGKV3D-20/IGLV1-51/IGLV1-47/IGLV1-44/IGLV7-43/IGLV1-40/IGLV3-25/IGLV2-23/IGLV2-14/IGLV2-11/IGLC2/IGLC3/IGHA2/IGHG4/IGHG2/IGHA1/IGHG1/IGHV2-5/IGHV3-7/IGHV3-11/IGHV1-18/IGHV3-21/IGHV3-23/IGHV2-26/IGHV3-33/IGHV1-46/IGHV5-51/IGHV3-53/IGHV3-74/IGKV3-20/IGKV1D-33/IGKV1-17/IGKV1-16/IGKV1D-16/IGKV3-11/IGKV1-39/IGKV2D-28/IGKV1-12/IGKV1-5/IGKV3-15/IGKV1D-39/IGLL5/IGHV3-30/IGLV2-8/…	14.3051	Down
GO:0006898	receptor-mediated endocytosis	55/1507	138/12825	55/138	4.95372e-15	M6PR/APOL1/AP1S1/WASF1/SNX17/CAP1/JCHAIN/ASGR1/HYOU1/FCGR1A/ARHGAP27/CD14/FPR2/CALR/IGF2R/FCGR1B/IGKV4-1/IGKV5-2/IGKV3D-20/IGLV1-51/IGLV1-47/IGLV1-44/IGLV7-43/IGLV1-40/IGLV3-25/IGLV2-23/IGLV2-14/IGLV2-11/IGLC2/IGLC3/IGHA2/IGHA1/IGHV2-5/IGHV3-7/IGHV3-11/IGHV3-23/IGHV3-33/IGHV1-46/IGHV3-53/IGKV3-20/IGKV1D-33/IGKV1-17/IGKV1-16/IGKV1D-16/IGKV3-11/IGKV1-39/IGKV2D-28/IGKV1-12/IGKV1-5/IGKV3-15/HBB/IGKV1…	14.3051	Down
GO:0050900	leukocyte migration	59/1507	163/12825	59/163	6.30828e-14	CD44/ATP1B3/CEACAM1/CAV1/SELPLG/PTPN6/CD48/CD244/CEACAM8/JCHAIN/SLC16A3/MSN/SHC1/F2RL1/SLC3A2/CEACAM3/BSG/GRB2/SIRPA/CD177/IGKV4-1/IGKV5-2/IGKV3D-20/IGLV1-51/IGLV1-47/IGLV1-44/IGLV7-43/IGLV1-40/IGLV3-25/IGLV2-23/IGLV2-14/IGLV2-11/IGLC2/IGLC3/IGHA2/IGHA1/IGHV2-5/IGHV3-7/IGHV3-11/IGHV3-23/IGHV3-33/IGHV1-46/IGHV3-53/IGKV3-20/IGKV1D-33/IGKV1-17/IGKV1-16/IGKV1D-16/IGKV3-11/IGKV1-39/IGKV2D-28/IGKV1-12/…	13.2001	Down
GO:0002862	negative regulation of inflammatory response to antigenic stimulus	51/1507	136/12825	51/136	1.14398e-12	FGR/PRKACA/GNB1/HCK/PRKAR1A/FCGR2A/ADM/FCGR1A/SYK/GPR25/GPR27/IGKV4-1/IGKV5-2/IGKV3D-20/IGLV1-51/IGLV1-47/IGLV1-44/IGLV7-43/IGLV1-40/IGLV3-25/IGLV2-23/IGLV2-14/IGLV2-11/IGLC2/IGLC3/IGHG4/IGHG2/IGHG1/IGHV2-5/IGHV3-7/IGHV3-11/IGHV3-23/IGHV3-33/IGHV1-46/IGHV3-53/GPX1/IGKV3-20/IGKV1D-33/IGKV1-17/IGKV1-16/IGKV1D-16/IGKV3-11/IGKV1-39/IGKV2D-28/IGKV1-12/IGKV1-5/IGKV3-15/IGKV1D-39/LYN/IGHV3-30/IGLV2-8	11.9416	Down
GO:0006955	immune response	97/1507	379/12825	97/379	5.63602e-12	WAS/TNFRSF1B/CXCL2/CNIH1/TLR8/IL27RA/NECTIN1/LTBR/CD86/CD244/SLPI/CEACAM8/IFI6/CFP/JCHAIN/CHIT1/IL1RN/SECTM1/VAV1/FCGR1A/MR1/C1QC/CCR5/TNFSF13/FCGR3B/CXCR1/CXCL1/CCR1/NFIL3/FTH1/CXCL8/CEBPB/CXCR2/IFITM2/FCAR/C5AR1/FCGR1B/PNP/LST1/IGKV4-1/IGKV5-2/IGKV6-21/IGKV3D-20/IGKV3D-11/IGLV4-69/IGLV8-61/IGLV4-60/IGLV1-51/IGLV1-47/IGLV7-46/IGLV1-44/IGLV7-43/IGLV1-40/IGLV1-36/IGLV3-25/IGLV2-23/IGLV2-18/IGLV2-1…	11.249	Down
GO:0042742	defense response to bacterium	48/1507	144/12825	48/144	9.46867e-10	MPO/PGLYRP1/TNFRSF1A/OAS1/CEBPE/GSDMD/OAS2/SLPI/ROMO1/CFP/ANXA3/S100A8/LCN2/SHC1/S100A9/S100A12/PRKCD/CAMP/DEFA4/SYK/FPR2/CEBPB/MYD88/ISG15/IGLC2/IGLC3/IGHA2/IGHG4/IGHG2/IGHA1/IGHG1/IGHV2-5/IGHV3-7/IGHV3-11/IGHV1-18/IGHV3-21/IGHV3-23/IGHV2-26/IGHV3-33/IGHV1-46/IGHV5-51/IGHV3-53/IGHV3-74/DEFA1B/IGLL5/HP/IGHV3-30/IGHV5-10-1	9.02371	Down
GO:0098869	cellular oxidant detoxification	28/1507	60/12825	28/60	2.54419e-09	MPO/PTGS2/GSTP1/MGST2/HBQ1/GSR/PARK7/PRDX1/PRDX6/CAT/PRDX4/PRDX5/TXNDC17/SELENOS/ALOX5AP/MGST3/GSTO1/S100A9/PRDX3/GPX4/PRDX2/TXNRD1/SELENOT/HBD/GPX1/HBB/HP/SRXN1	8.59445	Down
GO:0042776	proton motive force-driven mitochondrial ATP synthesis	14/1507	20/12825	14/20	2.41655e-07	ATP5F1B/ATP5PB/ATP5F1E/ATP5MC2/ATP5F1A/ATP5MC3/ATP5PF/ATP5MC1/ATP5F1C/ATP5MG/ATP5PD/ATP5ME/ATP5MF/ATP5PO	6.6168	Down
GO:0050776	regulation of immune response	51/1507	185/12825	51/185	3.72497e-07	TYROBP/ICAM3/PILRA/FKBP1A/DNASE2/VSIR/FCGR2A/FCGR1A/SH2B2/FCGR3B/CD300C/SIGLEC7/CD300LB/IRF7/CD300LF/FCGR1B/IGKV4-1/IGKV5-2/IGKV3D-20/IGLV1-51/IGLV1-47/IGLV1-44/IGLV7-43/IGLV1-40/IGLV3-25/IGLV2-23/IGLV2-14/IGLV2-11/IGLC2/IGLC3/IGHV2-5/IGHV3-7/IGHV3-11/IGHV3-23/IGHV3-33/IGHV1-46/IGHV3-53/IGKV3-20/IGKV1D-33/IGKV1-17/IGKV1-16/IGKV1D-16/IGKV3-11/IGKV1-39/IGKV2D-28/IGKV1-12/IGKV1-5/IGKV3-15/IGKV1D-39/…	6.42888	Down
GO:0006754	ATP biosynthetic process	16/1507	27/12825	16/27	5.38619e-07	ATP5F1B/ATP5PB/ATP5F1E/ATP5MC2/ALDOA/ATP5F1A/ATP5MC3/ATP5PF/ATP5MC1/NUDT2/ATP5F1C/ATP5MG/ATP5PD/ATP5ME/ATP5MF/ATP5PO	6.26872	Down
GO:0015986	proton motive force-driven ATP synthesis	14/1507	21/12825	14/21	5.38619e-07	ATP5F1B/ATP5PB/ATP5F1E/ATP5MC2/ATP5F1A/ATP5MC3/ATP5PF/ATP5MC1/ATP5F1C/ATP5MG/ATP5PD/ATP5ME/ATP6V0C/ATP5PO	6.26872	Down
GO:0006120	mitochondrial electron transport, NADH to ubiquinone	22/1507	49/12825	22/49	6.87606e-07	NDUFAB1/NDUFS1/NDUFB2/NDUFB7/NDUFC1/NDUFB3/NDUFA8/NDUFA1/NDUFA2/NDUFB5/NDUFB10/NDUFC2/NDUFB6/NDUFS5/NDUFA3/NDUFA11/NDUFB1/NDUFA12/NDUFA6/NDUFA13/NDUFA4/NDUFA7	6.16266	Down
GO:0045087	innate immune response	96/1507	459/12825	96/459	8.15121e-07	FGR/PGLYRP1/TYROBP/IFI35/TOLLIP/FCN1/OAS1/APOL1/HCK/TLR8/CORO1A/MEFV/PYCARD/GSDMD/OAS2/VNN1/ARHGEF2/NCF2/ARG1/IFIT3/IFIT2/TRIM25/CD244/SLPI/WRNIP1/IFI6/CFP/APOBEC3A/IRF5/SEC14L1/BST2/TRIM21/JCHAIN/OASL/CNPY3/C1RL/S100A8/LCN2/FCGR1A/MR1/LY96/HK1/MX1/NCF1/C1QC/NLRX1/POLR3K/S100A9/S100A12/DTX3L/CAMP/F2RL1/DEFA4/SYK/FADD/RNF187/CD14/TRIM8/MYD88/CD300LB/RNF135/MX2/IFITM2/IRF7/IFIT1/LILRA5/ISG15/XRCC6/…	6.08878	Down
GO:0002479	antigen processing and presentation of exogenous peptide antigen via MHC class I, TAP-dependent	27/1507	73/12825	27/73	2.03821e-06	PSMB1/PSMC4/PSMD8/NCF4/PSMA6/PSMA7/PSMD10/PSMD9/NCF2/VAMP8/PSMF1/PSME3/PSMB7/PSMB6/PSMA5/FCGR1A/NCF1/PSMD4/PSMC3/TAP1/CALR/PSMD13/FCGR1B/PSMB8/PSMB10/PSMB9/PSMB3	5.69075	Down
GO:0061418	regulation of transcription from RNA polymerase II promoter in response to hypoxia	26/1507	69/12825	26/69	2.26542e-06	PSMB1/PSMC4/PSMD8/RBX1/PSMA6/PSMA7/PSMD10/ELOB/PSMD9/VEGFA/EGR1/PSMF1/PSME3/EGLN1/PSMB7/PSMB6/PSMA5/PSMD4/PSMC3/UBB/HIGD1A/PSMD13/PSMB8/PSMB10/PSMB9/PSMB3	5.64485	Down
GO:0002250	adaptive immune response	82/1507	383/12825	82/383	3.0498e-06	TNFRSF17/TFE3/PRKACA/LAT2/MCOLN1/BMX/CSK/TFEB/BTNL8/CD86/ARG1/CD244/JCHAIN/SYK/YWHAB/TAP1/LILRB4/FCGR1B/LILRB3/IGKV4-1/IGKV5-2/IGKV6-21/IGKV3D-20/IGKV3D-11/IGLV4-69/IGLV8-61/IGLV4-60/IGLV1-51/IGLV1-47/IGLV7-46/IGLV1-44/IGLV7-43/IGLV1-40/IGLV1-36/IGLV3-25/IGLV2-23/IGLV2-18/IGLV2-14/IGLV2-11/IGLV3-10/IGLV3-9/IGLC2/IGLC3/IGHA2/IGHG4/IGHG2/IGHA1/IGHG1/IGHV2-5/IGHV3-7/IGHV3-11/IGHV1-18/IGHV3-21/IGHV3-…	5.51573	Down
GO:0034599	cellular response to oxidative stress	30/1507	91/12825	30/91	6.23076e-06	KEAP1/NFE2L1/GSTP1/NCF4/GSR/CHCHD2/SOD2/PARK7/NCF2/PRDX1/PRDX6/CAT/PRDX5/SELENOS/PYCR2/NCF1/PINK1/G6PD/NUDT2/PRDX3/ENDOG/PRDX2/MSRA/PYCR1/TXNRD1/HSPA1B/AIF1/GPX1/NME2/SRXN1	5.20546	Down
GO:0045454	cell redox homeostasis	18/1507	39/12825	18/39	7.42951e-06	MPO/TXN2/NCF4/GSR/NCF2/PRDX1/PRDX6/PRDX4/PRDX5/RAC2/SELENOS/TXN/NCF1/PRDX3/PRDX2/TXNRD1/SELENOT/GPX1	5.12904	Down
GO:0006094	gluconeogenesis	16/1507	33/12825	16/33	1.59001e-05	MDH1/ENO1/PGM1/SLC25A1/PCK2/PGK1/GPI/SLC25A11/GAPDH/TPI1/GOT2/MDH2/ALDOA/ATF3/FBP1/PGAM1	4.7986	Down
GO:0006521	regulation of cellular amino acid metabolic process	20/1507	49/12825	20/49	1.63964e-05	PSMB1/PSMC4/PSMD8/PSMA6/PSMA7/PSMD10/OAZ1/PSMD9/PSMF1/PSME3/PSMB7/PSMB6/PSMA5/PSMD4/PSMC3/PSMD13/PSMB8/PSMB10/PSMB9/PSMB3	4.78525	Down
GO:0060071	Wnt signaling pathway, planar cell polarity pathway	27/1507	82/12825	27/82	2.44821e-05	PSMB1/PSMC4/AP2S1/RHOA/CDC42/PSMD8/PSMA6/PSMA7/PSMD10/PFN1/PSMD9/PSMF1/PSME3/RAC1/PSMB7/PSMB6/PSMA5/PSMD4/AP2M1/FZD5/PSMC3/FZD2/PSMD13/PSMB8/PSMB10/PSMB9/PSMB3	4.61115	Down
GO:0042744	hydrogen peroxide catabolic process	11/1507	17/12825	11/17	2.54369e-05	MPO/HBQ1/PRDX1/PRDX6/CAT/PRDX5/PRDX3/PRDX2/HBD/GPX1/HBB	4.59454	Down
GO:0006096	glycolytic process	14/1507	27/12825	14/27	2.7902e-05	PKM/ENO1/PGM1/PGK1/GPI/OGDH/GAPDH/TPI1/LDHA/ALDOA/HK1/HK2/PGAM1/BPGM	4.55437	Down
GO:0050871	positive regulation of B cell activation	23/1507	64/12825	23/64	2.7902e-05	SH3KBP1/IGLC2/IGLC3/IGHA2/IGHG4/IGHG2/IGHA1/IGHG1/IGHV2-5/IGHV3-7/IGHV3-11/IGHV1-18/IGHV3-21/IGHV3-23/IGHV2-26/IGHV3-33/IGHV1-46/IGHV5-51/IGHV3-53/IGHV3-74/IGLL5/IGHV3-30/IGHV5-10-1	4.55437	Down
GO:0050853	B cell receptor signaling pathway	29/1507	93/12825	29/93	2.93868e-05	LAT2/MAPK1/BMX/PTPN6/SH2B2/SYK/IGLC2/IGLC3/IGHA2/IGHG4/IGHG2/IGHA1/IGHG1/IGHV2-5/IGHV3-7/IGHV3-11/IGHV1-18/IGHV3-21/IGHV3-23/IGHV2-26/IGHV3-33/IGHV1-46/IGHV5-51/IGHV3-53/IGHV3-74/LYN/IGLL5/IGHV3-30/IGHV5-10-1	4.53185	Down
GO:0042407	cristae formation	15/1507	31/12825	15/31	3.13182e-05	SAMM50/ATP5F1B/ATP5PB/ATP5F1E/ATP5MC2/ATP5F1A/ATP5MC3/ATP5PF/ATP5MC1/ATP5F1C/ATP5MG/ATP5PD/ATP5ME/ATP5MF/ATP5PO	4.5042	Down
GO:0006911	phagocytosis, engulfment	26/1507	79/12825	26/79	3.3511e-05	CDC42/GSN/FCGR1A/AIF1/IGLC2/IGLC3/IGHA2/IGHG4/IGHG2/IGHA1/IGHG1/IGHV2-5/IGHV3-7/IGHV3-11/IGHV1-18/IGHV3-21/IGHV3-23/IGHV2-26/IGHV3-33/IGHV1-46/IGHV5-51/IGHV3-53/IGHV3-74/IGLL5/IGHV3-30/IGHV5-10-1	4.47481	Down
GO:0032981	mitochondrial respiratory chain complex I assembly	23/1507	66/12825	23/66	4.64786e-05	NDUFAB1/NDUFS1/NDUFB2/NDUFB7/DMAC2/NDUFC1/NDUFB3/NDUFA8/NDUFA1/NDUFA2/NDUFB5/NDUFB10/NDUFC2/NDUFB6/NDUFS5/NDUFA3/NDUFA11/NDUFAF3/NDUFB1/NDUFA12/NDUFA6/NDUFA13/NDUFA7	4.33275	Down
GO:0006910	phagocytosis, recognition	22/1507	62/12825	22/62	5.49253e-05	IGLC2/IGLC3/IGHA2/IGHG4/IGHG2/IGHA1/IGHG1/IGHV2-5/IGHV3-7/IGHV3-11/IGHV1-18/IGHV3-21/IGHV3-23/IGHV2-26/IGHV3-33/IGHV1-46/IGHV5-51/IGHV3-53/IGHV3-74/IGLL5/IGHV3-30/IGHV5-10-1	4.26023	Down
GO:0010972	negative regulation of G2/M transition of mitotic cell cycle	20/1507	55/12825	20/55	0.000106428	PSMB1/PSMC4/PSMD8/RBX1/PSMA6/PSMA7/PSMD10/PSMD9/PSMF1/PSME3/PSMB7/PSMB6/PSMA5/PSMD4/PSMC3/PSMD13/PSMB8/PSMB10/PSMB9/PSMB3	3.97295	Down
GO:0021762	substantia nigra development	16/1507	38/12825	16/38	0.000116634	RHOA/CDC42/ACTB/DYNLL1/YWHAE/ATP5PB/PADI2/COX6B1/YWHAH/LDHA/CALM2/GLUD1/ATP5PF/G6PD/CNP/BASP1	3.93317	Down
GO:1902600	proton transmembrane transport	27/1507	90/12825	27/90	0.000137699	SLC25A5/ATP6V1H/ATP2C2/SLC9A1/ATP5F1B/COX6A1/COX7A2/ATP6V0E1/COX7A2L/ATP6V0B/COX6B1/COX7C/ATP6V1F/ATP6V1E1/ATP5MC2/COX5B/SURF1/ATP5F1A/ATP5MC3/ATP5MC1/ATP6V0D1/COX8A/COX5A/ATP6V0C/NDUFA4/ATP5MF/ATP5PO	3.86107	Down
GO:0016241	regulation of macroautophagy	22/1507	66/12825	22/66	0.00016471	CAPN1/ATP6V1H/PRKACA/RHEB/GAPDH/ATP6V0E1/LAMTOR2/RRAGC/ATP6V0B/ATG101/CAPNS1/SNX6/ATP6V1E1/EXOC4/LAMTOR1/RRAGA/ATP6V0D1/CDK5/GBA/PRKAG1/ATP6V0C/LAMTOR4	3.78328	Down
GO:0031145	anaphase-promoting complex-dependent catabolic process	25/1507	83/12825	25/83	0.000281485	PSMB1/PSMC4/PSMD8/PSMA6/PSMA7/PSMD10/UBE2S/PSMD9/CDC20/PSMF1/PSME3/CCNB1/PSMB7/ANAPC11/PSMB6/PSMA5/PSMD4/PSMC3/CDK1/UBB/PSMD13/PSMB8/PSMB10/PSMB9/PSMB3	3.55054	Down
GO:0060337	type I interferon-mediated signaling pathway	19/1507	54/12825	19/54	0.00029526	IFI35/OAS1/OAS2/IFIT3/IFIT2/EGR1/IFI6/IRF5/BST2/OASL/MX1/IRF2/MYD88/MX2/IFITM2/IRF7/IFIT1/ISG15/PSMB8	3.5298	Down
GO:0035722	interleukin-12-mediated signaling pathway	17/1507	45/12825	17/45	0.00029526	CNN2/CDC42/SOD2/LMNB1/CA1/LCP1/ARF1/MSN/GSTO1/HNRNPF/CFL1/PITPNA/TALDO1/PAK2/ANXA2/BOLA2/P4HB	3.5298	Down
GO:0043488	regulation of mRNA stability	30/1507	110/12825	30/110	0.000303333	PSMB1/PSMC4/VIM/ELAVL1/PSMD8/PSMA6/PSMA7/PSMD10/HSPA8/PSMD9/PSMF1/ZFP36/FXR2/PSME3/PSMB7/PSMB6/PSMA5/PSMD4/TNFSF13/PRKCD/PSMC3/YWHAB/UBB/EXOSC4/PSMD13/ZFP36L1/PSMB8/PSMB10/PSMB9/PSMB3	3.51808	Down
GO:0036388	pre-replicative complex assembly	21/1507	64/12825	21/64	0.000323007	PSMB1/PSMC4/PSMD8/PSMA6/PSMA7/PSMD10/MCM4/PSMD9/PSMF1/PSME3/PSMB7/PSMB6/PSMA5/PSMD4/PSMC3/UBB/PSMD13/PSMB8/PSMB10/PSMB9/PSMB3	3.49079	Down
GO:0033209	tumor necrosis factor-mediated signaling pathway	31/1507	116/12825	31/116	0.000323007	PSMB1/PSMC4/TNFRSF1B/TNFRSF17/TNFRSF1A/PSMD8/PSMA6/PSMA7/PSMD10/PYCARD/PSMD9/LTBR/TNFRSF8/PSMF1/TXNDC17/ACTN4/PSME3/PSMB7/PSMB6/PSMA5/PSMD4/TNFSF13/PSMC3/ILK/PSMD13/PSMB8/PSMB10/TMSB4X/TNFSF12/PSMB9/PSMB3	3.49079	Down
GO:1901990	regulation of mitotic cell cycle phase transition	24/1507	80/12825	24/80	0.000405746	PSMB1/PSMC4/PSMD8/PSMA6/PSMA7/PSMD10/UBE2S/PSMD9/CDC20/PSMF1/PSME3/CCNB1/PSMB7/ANAPC11/PSMB6/PSMA5/PSMD4/PSMC3/CDK1/PSMD13/PSMB8/PSMB10/PSMB9/PSMB3	3.39175	Down
GO:0038061	NIK/NF-kappaB signaling	20/1507	61/12825	20/61	0.000505315	PSMB1/PSMC4/PSMD8/PSMA6/PSMA7/PSMD10/PSMD9/PSMF1/PSME3/PSMB7/PSMB6/PSMA5/PPP4C/PSMD4/PSMC3/PSMD13/PSMB8/PSMB10/PSMB9/PSMB3	3.29644	Down
GO:0022900	electron transport chain	23/1507	76/12825	23/76	0.00050664	AKR7A2/PHGDH/GFUS/GSR/COX6A1/COX7A2/COX7A2L/NCF2/SDHB/AKR1A1/NDUFB3/COX7C/POR/COX5B/ETFA/SDHC/SURF1/NCF1/ALDH4A1/GLRX/COX8A/GLDC/COX5A	3.2953	Down
GO:0070498	interleukin-1-mediated signaling pathway	26/1507	92/12825	26/92	0.000540457	PSMB1/PSMC4/TOLLIP/PSMD8/RBX1/PSMA6/PSMA7/PSMD10/MAPK3/PSMD9/EGR1/PSMF1/PSME3/IL1RN/PSMB7/PSMB6/PSMA5/PSMD4/PSMC3/UBB/MYD88/PSMD13/PSMB8/PSMB10/PSMB9/PSMB3	3.26724	Down
GO:0046034	ATP metabolic process	13/1507	30/12825	13/30	0.000540457	AK2/NADK/NDUFS1/HSPA8/ATP5F1B/ATP5F1A/ATP5PF/AK4/VCP/ATP5ME/FAM20C/HSPA1B/ATP5MF	3.26724	Down
GO:0070125	mitochondrial translational elongation	25/1507	87/12825	25/87	0.000555185	MRPS35/MRPS34/MRPL28/MRPS18A/MRPL27/MRPL51/MRPL18/MRPS7/MRPL34/MRPS36/MRPL15/CHCHD1/MRPL57/MRPL11/AURKAIP1/TUFM/MRPL14/MRPS23/MRPS11/MRPL30/MRPL21/MRPS18B/MRPL53/MRPL33/MRPL12	3.25556	Down
GO:0002223	stimulatory C-type lectin receptor signaling pathway	27/1507	98/12825	27/98	0.000587609	PSMB1/TYROBP/PSMC4/PRKACA/ICAM3/PSMD8/PSMA6/PSMA7/PSMD10/PSMD9/PSMF1/PSME3/PSMB7/PSMB6/PSMA5/PAK1/PSMD4/PRKCD/SYK/PSMC3/PAK2/PSMD13/PSMB8/PSMB10/PSMB9/LYN/PSMB3	3.23091	Down
GO:0061621	canonical glycolysis	10/1507	19/12825	10/19	0.000628412	PKM/ENO1/PGK1/GPI/GAPDH/TPI1/ALDOA/HK1/HK2/PGAM1	3.20176	Down
GO:0019221	cytokine-mediated signaling pathway	50/1507	235/12825	50/235	0.000716575	VIM/TNFRSF1B/TNFRSF1A/PRKACA/PTGS2/CXCL2/BIRC5/CRKL/HMOX1/HCK/PLP2/TIMP1/CSK/IL27RA/HSPA8/PTPN6/VEGFA/CD86/IRF5/IL1RN/VAV1/LCN2/PTPRJ/BATF/IFNGR2/SHC1/CCR5/SH2B2/CXCL1/CCR1/SYK/CRK/STAT3/CXCL8/UBB/FOS/FPR1/JUNB/BCL2L1/MYD88/GRB2/SOCS3/PRTN3/CSF2RA/IGHG4/IGHG1/CEBPD/IL10RB/CEBPA/CCL3	3.14474	Down
GO:1902036	regulation of hematopoietic stem cell differentiation	20/1507	66/12825	20/66	0.00158364	PSMB1/PSMC4/PSMD8/PSMA6/PSMA7/PSMD10/PSMD9/PSMF1/PSME3/LMO2/PSMB7/PSMB6/PSMA5/PSMD4/PSMC3/PSMD13/PSMB8/PSMB10/PSMB9/PSMB3	2.80034	Down
GO:0006979	response to oxidative stress	27/1507	104/12825	27/104	0.00173466	MPO/PTGS2/PSEN1/HMOX1/TXN2/SOD2/VNN1/PRDX1/PRDX6/CAT/PRDX4/PRDX5/PCNA/TOR1A/IDH1/LCN2/MSRB2/PINK1/RCAN1/PRDX3/GPX4/PRDX2/MSRA/NDUFA12/NDUFA6/GPX1/SRXN1	2.76079	Down
GO:0048013	ephrin receptor signaling pathway	21/1507	72/12825	21/72	0.00181834	AP2S1/RHOA/CDC42/ACTB/PSEN1/ARPC3/ACTR3/ARPC1B/EPHB2/RAC1/PAK1/AP2M1/ARPC5/NCSTN/CRK/EPHB3/ACTG1/PSENEN/ARPC4/ARPC1A/LYN	2.74033	Down
GO:2001238	positive regulation of extrinsic apoptotic signaling pathway	11/1507	25/12825	11/25	0.00181834	BID/HYAL2/PYCARD/CAV1/LTBR/G0S2/ITM2C/DEDD2/FADD/PAK2/TNFSF12	2.74033	Down
GO:0070126	mitochondrial translational termination	24/1507	88/12825	24/88	0.00181834	MRPS35/MRPS34/MRPL28/MRPS18A/MRPL27/MRPL51/MRPL18/MRPS7/MRPL34/MRPS36/MRPL15/CHCHD1/MRPL57/MRPL11/AURKAIP1/MRPL14/MRPS23/MRPS11/MRPL30/MRPL21/MRPS18B/MRPL53/MRPL33/MRPL12	2.74033	Down
GO:0071222	cellular response to lipopolysaccharide	31/1507	128/12825	31/128	0.00198392	VIM/TNFRSF1B/SBNO2/RHOA/CXCL2/GSTP1/CHMP5/CEBPE/TSPO/PYCARD/CD86/ARG1/ZFP36/CD68/RARA/SELENOS/CMPK2/LCN2/LY96/CCR5/CXCL1/CAMP/DEFA4/CXCL8/CD14/CEBPB/MYD88/FCAR/SIRPA/NFKBIL1/DEFA1B	2.70248	Down
GO:0006886	intracellular protein transport	57/1507	292/12825	57/292	0.00234707	SNX11/ARF5/AP2S1/CTSA/TBC1D1/AP1M1/TMED2/ERP29/ARCN1/TBC1D2/TMED1/TOMM22/SEC23B/STX10/RAB3D/AP1S1/SEC61B/RAB5C/SNX15/EHD1/COPZ1/RAB5B/SNX17/ARHGEF2/RAB32/SIL1/COPA/CLTA/YWHAH/SNX6/SELENOS/TBC1D14/ARF3/SNAPIN/ARF1/RHOB/ADPRH/SEC24D/ARL11/RAB6B/VPS26C/AP3S2/AP2M1/STX5/LAPTM5/CDK5/ARF4/RAB31/TBC1D10B/STX8/RAB1B/CLTB/RAB6A/RPH3AL/TMED9/BCAP31/ARPIN-AP3S2	2.62947	Down
GO:0006119	oxidative phosphorylation	10/1507	22/12825	10/22	0.00265966	UQCRC1/COX6A1/COX6B1/COX7C/COX5B/SURF1/ATP5F1C/UQCRH/COX8A/COX5A	2.57517	Down
GO:0010499	proteasomal ubiquitin-independent protein catabolic process	10/1507	22/12825	10/22	0.00265966	PSMB1/PSMA6/PSMA7/PSMB7/PSMB6/PSMA5/PSMB8/PSMB10/PSMB9/PSMB3	2.57517	Down
GO:0009615	response to virus	25/1507	96/12825	25/96	0.00270948	FGR/HYAL2/ENO1/OAS1/TLR8/AP1S1/ACTA2/OAS2/NPC2/IFIT3/IFIT2/GTF2F1/BST2/OASL/MX1/IFNGR2/BCL2L1/CFL1/MYD88/BANF1/MX2/IFITM2/IRF7/IFIT1/ISG15	2.56711	Down
GO:0030593	neutrophil chemotaxis	16/1507	49/12825	16/49	0.0028662	CXCL2/PREX1/VAV1/S100A8/S100A9/S100A12/CXCR1/CXCL1/SYK/PPIB/CXCL8/BSG/CXCR2/C5AR1/CKLF/CCL3	2.54269	Down
GO:0043687	post-translational protein modification	53/1507	271/12825	53/271	0.00364957	FUCA2/PSMB1/PSMC4/KEAP1/APLP2/PSMD8/LGALS1/APOL1/RBX1/DCAF11/PSMA6/PSMA7/CST3/PSMD10/TIMP1/ELOB/RAB2A/NUCB1/PSMD9/COPS7A/ICMT/QSOX1/FBXO6/PSMF1/NEDD8/UBE2M/PSME3/GOLM1/CKAP4/PSMB7/FEM1A/PSMB6/PSMA5/COP1/PDIA6/SUMF1/FBXW5/PSMD4/SHISA5/PSMC3/RAB8A/RAB1B/WSB2/FAM20C/UBE2F/SOCS3/P4HB/PSMD13/SERPINA1/PSMB8/PSMB10/PSMB9/PSMB3	2.43776	Down
GO:0032757	positive regulation of interleukin-8 production	16/1507	50/12825	16/50	0.00364957	HYAL2/FCN1/TLR8/PYCARD/PARK7/CD244/FFAR2/CHI3L1/F2RL1/SYK/FADD/STAT3/CD14/MYD88/HSPA1B/LILRA2	2.43776	Down
GO:0002576	platelet degranulation	25/1507	98/12825	25/98	0.00365813	LAMP2/WDR1/APLP2/TIMP1/VEGFA/PLEK/QSOX1/SRGN/ACTN4/CD63/TLN1/MANF/FERMT3/ALDOA/TAGLN2/CYB5R1/TEX264/ANXA5/SERPINA1/PSAP/CFD/TOR4A/TMSB4X/LYN/PECAM1	2.43674	Down
GO:0031146	SCF-dependent proteasomal ubiquitin-dependent protein catabolic process	23/1507	87/12825	23/87	0.0037218	PSMB1/PSMC4/PSMD8/RBX1/PSMA6/PSMA7/PSMD10/DMAC2/PSMD9/FBXO6/PSMF1/PSME3/PSMB7/PSMB6/PSMA5/FBXW5/PSMD4/PSMC3/PSMD13/PSMB8/PSMB10/PSMB9/PSMB3	2.42925	Down
GO:0006952	defense response	21/1507	77/12825	21/77	0.00442105	MPO/WAS/TNFRSF1A/CXCL2/CEBPE/CST3/MICU1/CD48/TNIP1/MX1/CXCL1/CAMP/DEFA4/TAP1/STAT3/CXCL8/MX2/LILRB3/LILRA2/DEFA1B/HP	2.35447	Down
GO:0032760	positive regulation of tumor necrosis factor production	22/1507	83/12825	22/83	0.00483037	TYROBP/PSEN1/OAS1/DDT/PYCARD/OAS2/ARHGEF2/MMP8/TNFRSF8/SASH3/EPHB2/PTPRJ/LY96/FZD5/SYK/FADD/STAT3/CD14/MYD88/LILRA5/LILRA2/CCL3	2.31602	Down
GO:0016192	vesicle-mediated transport	51/1507	262/12825	51/262	0.00502233	ARF5/AP2S1/TRAPPC3/GDI2/YIPF1/AP1M1/TMED2/ARCN1/CNIH1/SEC23B/RAB2A/STX10/PLIN3/KDELR1/COPE/AP1S1/HSPA8/COPZ1/RAB32/VAMP8/COPA/CLTA/CHMP1A/RTN3/ARF3/KDELR2/PREB/ACTR1A/ARF1/CNIH4/YIPF5/GSN/SEC24D/ARL11/RAB6B/NECAP2/AP3S2/AP2M1/STX5/ARF4/VAMP5/TRAPPC1/STX8/JAGN1/YIF1A/CLTB/RAB6A/TRAPPC5/BCAP31/HSPA1B/ARPIN-AP3S2	2.2991	Down
GO:0006888	endoplasmic reticulum to Golgi vesicle-mediated transport	36/1507	166/12825	36/166	0.00502233	TRAPPC3/CAPZB/TMED2/DYNLL1/ARCN1/TMED1/CNIH1/CTSZ/SEC23B/RAB2A/KDELR1/COPE/COPZ1/COPA/TMEM115/KDELR2/PREB/ACTR1A/CNIH4/DYNC1LI1/HYOU1/SEC24D/STX5/PEF1/VCP/YIF1B/ARF4/LMAN2/TRAPPC1/YIF1A/RAB1B/DCTN2/TRAPPC5/TMED9/BCAP31/SERPINA1	2.2991	Down
GO:0032930	positive regulation of superoxide anion generation	8/1507	16/12825	8/16	0.00526624	TYROBP/GSTP1/GNAI2/PRKCD/F2RL1/SYK/FPR2/CD177	2.2785	Down
GO:0050832	defense response to fungus	9/1507	20/12825	9/20	0.00563724	MPO/COTL1/GAPDH/S100A8/S100A9/S100A12/DEFA4/JAGN1/DEFA1B	2.24893	Down
GO:0006890	retrograde vesicle-mediated transport, Golgi to endoplasmic reticulum	21/1507	79/12825	21/79	0.00597574	ARF5/KIF3C/TMED2/ARCN1/KDELR1/COPE/COPZ1/GOLPH3/COPA/TMEM115/ARF3/KDELR2/SURF4/RAB6B/RACGAP1/ARF4/LMAN2/RAB1B/RAB6A/TMED9/BICD2	2.22361	Down
GO:0005975	carbohydrate metabolic process	40/1507	193/12825	40/193	0.00597574	FUCA2/MDH1/AKR7A2/HYAL2/PGM1/EDEM2/PYGB/TPD52L2/RENBP/GPI/GSK3A/GALK1/GNPDA1/GALE/STBD1/PGLS/CHI3L1/CHIT1/LDHA/ALDH1B1/MDH2/GBGT1/HK1/B4GALT5/HK2/G6PD/FBP1/SLC3A2/PDHB/CHST14/GLB1/BPGM/PPP1CA/TALDO1/DPM3/IDH2/GK/NAGA/NEU1/MGAM	2.22361	Down
GO:0045071	negative regulation of viral genome replication	13/1507	38/12825	13/38	0.00638888	OAS1/OAS2/SLPI/APOBEC3A/BST2/OASL/TNIP1/MX1/BANF1/IFITM2/IFIT1/ISG15/PLSCR1	2.19458	Down
GO:0051085	chaperone cofactor-dependent protein refolding	11/1507	30/12825	11/30	0.00948215	BAG1/HSPA8/PTGES3/SDF2L1/SDF2/TOR1B/TOR1A/DNAJB12/TOR2A/DNAJC7/HSPA1B	2.02309	Down
GO:0006914	autophagy	36/1507	172/12825	36/172	0.00948215	LAMP2/GABARAPL2/PHF23/VMP1/WIPI1/RAB7A/GPR137B/TOLLIP/PSEN1/TM9SF1/TFEB/DAP/ARSB/TMEM59/PARK7/VAMP8/STBD1/ATG101/TBC1D14/DRAM1/RNF185/TMBIM6/S100A8/NRBF2/PINK1/S100A9/TEX264/VCP/RAB8A/TMEM208/GABARAP/RGS19/RAB1B/GBA/RNF41/TECPR2	2.02309	Down
GO:0043066	negative regulation of apoptotic process	71/1507	407/12825	71/407	0.00948215	MPO/BID/CD44/CTNNA1/OPN3/PTGS2/MYDGF/PSEN1/GSTP1/DNAJA1/BIRC5/SLC9A1/HCK/PSMD10/TIMP1/BFAR/FKBP8/BAG1/HTATIP2/SOD2/VEGFA/GOLPH3/PARK7/RPS6KA1/AREL1/IFIT3/DUSP1/CAT/PRDX5/IFI6/POR/DAD1/RARA/NIBAN2/IER3/TMBIM6/BCL2A1/MIEN1/HAX1/HIGD2A/HYOU1/TMBIM4/BABAM2/PINK1/UBE2Z/BTG2/SHC1/PROK2/NUAK2/ANXA5/PRDX3/ILK/PRDX2/ARF4/CDK1/UBB/BCL2L1/CFL1/MYD88/PAK2/CXCR2/HIGD1A/NAA38/SOCS3/STK40/ANXA4/HSPA1B/AIF1/VDAC…	2.02309	Down
