# Supplementary material for: Identification of two biological subgroups of complex regional pain syndrome type 1 by transcriptomic profiling of skin and blood in women
Source: Mol Med. 2025 Mar 12;31:94. doi: 10.1186/s10020-025-01148-y (PMC11900654; doi:10.1186/s10020-025-01148-y)
Supplement: Supplementary file 6 — Additional file 6. [file 10020_2025_1148_MOESM6_ESM.xlsx]

## Sheet: Table S1
Table S1. The set of 90 DEGs that were upregulated in the skin and downregulated in the PBMCs of SG2 compared to SG1. log2 of Fold-changes, P values and False-Discovery-Rate (FDR) values are displayed. Genes associated with the Biological terms lymphocyte activation and/or response to cytokine are highlighted in orange.
Genes with overlap		Downregulated in blood (SG2/SG1)			Upregulated in skin (SG2/SG1)
gene_id	gene_name	log2 FC	P value	FDR	log2 FC	P value	FDR	ORA Biological Process
ENSG00000123689	G0S2	-3.10682	0.000705456	0.0166642	3.33756	0.00196418	0.043683
ENSG00000133063	CHIT1	-2.45762	0.00515494	0.0396376	3.36858	0.00555352	0.0755309
ENSG00000111291	GPRC5D	-1.71057	0.000895651	0.0187155	2.87936	0.00278583	0.0531399
ENSG00000108950	FAM20A	-3.08265	0.000268895	0.012705	1.4009	0.00265161	0.0517447
ENSG00000184557	SOCS3	-1.70187	0.00154852	0.022608	2.70634	0.00389277	0.0629157	lymphocyte activation/response to cytokine
ENSG00000120738	EGR1	-2.56228	3.47986e-05	0.00890628	1.25313	0.00504144	0.0713922	lymphocyte activation/response to cytokine
ENSG00000176788	BASP1	-1.29635	0.000286195	0.0128399	1.98763	5.11597e-05	0.00777995
ENSG00000133216	EPHB2	-1.01165	0.00143295	0.0219897	2.08416	3.59525e-06	0.00275778	lymphocyte activation/response to cytokine
ENSG00000119917	IFIT3	-1.87502	0.00115058	0.0205011	1.09065	0.00500601	0.0711291
ENSG00000135636	DYSF	-1.73223	0.000515459	0.0151092	1.22308	7.539e-05	0.00912975
ENSG00000197766	CFD	-0.97622	0.00612619	0.0430987	1.83602	7.38177e-05	0.00912975
ENSG00000126709	IFI6	-1.69821	0.00186986	0.0243347	1.09118	0.008652	0.0960827
ENSG00000159189	C1QC	-0.995692	0.00319905	0.0313494	1.75995	0.000424689	0.020137
ENSG00000146122	DAAM2	-1.53111	0.00332558	0.0317578	1.20753	0.00638869	0.0818839
ENSG00000122862	SRGN	-0.706398	0.00173634	0.0236943	1.93602	0.00838874	0.0945403
ENSG00000133874	RNF122	-0.735578	0.000881941	0.0185182	1.86873	0.0007018	0.0272958
ENSG00000140379	BCL2A1	-1.11892	0.000717122	0.0167658	1.44578	0.00766464	0.0906662
ENSG00000129538	RNASE1	-1.39436	0.00271534	0.0291686	1.14133	0.00282642	0.053572
ENSG00000187608	ISG15	-1.34542	0.00173882	0.0236943	1.17877	0.00279114	0.0531765	response to cytokine
ENSG00000154917	RAB6B	-1.08516	0.0084565	0.0506293	1.39745	0.0086602	0.0961106
ENSG00000035862	TIMP2	-0.799255	0.000712446	0.0167106	1.65873	1.88416e-06	0.00226573	response to cytokine
ENSG00000198682	PAPSS2	-0.824495	0.00438849	0.0365919	1.62541	0.0029702	0.0550295
ENSG00000186818	LILRB4	-0.833485	0.000729103	0.0168277	1.57886	0.0014406	0.0385989	lymphocyte activation/response to cytokine
ENSG00000103196	CRISPLD2	-1.2063	0.00455453	0.0371812	1.1665	0.00106206	0.0337621
ENSG00000077420	APBB1IP	-0.617241	0.000316917	0.0131366	1.75381	0.000136698	0.0115953	lymphocyte activation/response to cytokine
ENSG00000165030	NFIL3	-0.897571	0.00812877	0.0496433	1.43423	0.00236396	0.0488416	lymphocyte activation/response to cytokine
ENSG00000025708	TYMP	-1.12559	0.0028396	0.0295881	1.05495	0.00664408	0.0834465
ENSG00000168306	ACOX2	-0.678035	0.00545586	0.040462	1.49333	0.000176036	0.0128027
ENSG00000128016	ZFP36	-0.731733	0.00623772	0.0433843	1.41873	0.00530214	0.0736159	response to cytokine
ENSG00000170458	CD14	-0.794556	0.00554888	0.0408029	1.3237	0.00152297	0.0390005	response to cytokine
ENSG00000100365	NCF4	-0.92347	0.000640019	0.0161345	1.14165	0.00258024	0.0510005
ENSG00000130303	BST2	-0.706964	5.70076e-05	0.00938471	1.34693	0.00140444	0.037992	lymphocyte activation/response to cytokine
ENSG00000115956	PLEK	-0.697561	0.000300043	0.0129675	1.34834	0.0044133	0.0666338
ENSG00000129226	CD68	-0.598393	0.00703394	0.0457681	1.44634	0.00146957	0.0388279
ENSG00000183010	PYCR1	-1.04229	0.00496565	0.0389714	0.956919	0.00682905	0.084574
ENSG00000115325	DOK1	-0.755047	0.000812806	0.0176886	1.20501	0.00411859	0.0641937	response to cytokine
ENSG00000100097	LGALS1	-0.739212	0.000745089	0.0170062	1.16463	0.00174613	0.0409438	lymphocyte activation
ENSG00000101265	RASSF2	-0.557953	0.00367984	0.0334318	1.34157	0.000798071	0.0289087
ENSG00000103187	COTL1	-0.59975	0.00315784	0.0311785	1.29872	0.00150792	0.0388559
ENSG00000141574	SECTM1	-0.933307	0.00221735	0.0262715	0.946694	0.0080733	0.0932768
ENSG00000143226	FCGR2A	-0.783438	0.00434989	0.0364174	1.06341	0.0026903	0.052058
ENSG00000168461	RAB31	-0.849297	0.00308659	0.0308836	0.982143	0.00243914	0.0491907
ENSG00000104903	LYL1	-0.800397	0.004246	0.0360234	1.02501	0.00921305	0.0993714	lymphocyte activation
ENSG00000122694	GLIPR2	-0.712911	0.000178752	0.0111573	1.08253	0.000841217	0.0298942
ENSG00000196154	S100A4	-0.618943	0.000537634	0.0152064	1.15407	0.00160301	0.0396757
ENSG00000139567	ACVRL1	-0.731613	0.00542366	0.0404259	1.04076	0.000862675	0.0302743
ENSG00000130589	HELZ2	-0.702578	0.00346109	0.0324407	1.06971	0.00265554	0.0517616
ENSG00000138172	CALHM2	-0.617198	0.00549528	0.0405678	1.14631	0.00418954	0.064643
ENSG00000130429	ARPC1B	-0.655921	0.000118312	0.010261	1.10703	9.70777e-05	0.0102934
ENSG00000148180	GSN	-0.72683	0.00230881	0.0267292	1.0284	0.000447222	0.0205139	lymphocyte activation/response to cytokine
ENSG00000167996	FTH1	-0.575161	0.00169028	0.0232861	1.17726	0.000593111	0.0244785
ENSG00000128340	RAC2	-0.597913	0.00072658	0.0168069	1.13982	0.0024085	0.0489541	lymphocyte activation/response to cytokine
ENSG00000285283	AL035078.4	-0.877809	0.0013832	0.0216406	0.856868	0.00302343	0.0552332
ENSG00000135052	GOLM1	-0.79627	0.00368039	0.0334318	0.931245	0.00312384	0.0558392
ENSG00000125510	OPRL1	-0.615353	0.000978195	0.019198	1.11185	0.0097388	0.103066
ENSG00000135363	LMO2	-0.728238	0.00473374	0.0381903	0.998173	0.00367575	0.0614539
ENSG00000197043	ANXA6	-0.570063	0.00555259	0.0408029	1.15204	2.93103e-05	0.00574071
ENSG00000114353	GNAI2	-0.577277	0.000124406	0.0104405	1.10378	4.79314e-05	0.00763285
ENSG00000102265	TIMP1	-0.602242	0.00361985	0.0331954	1.0707	0.00237306	0.0488606	response to cytokine
ENSG00000143119	CD53	-0.520502	0.000952508	0.0189336	1.13758	0.00678577	0.0844631
ENSG00000159840	ZYX	-0.54589	0.0018404	0.0242061	1.09548	0.000176079	0.0128027	response to cytokine
ENSG00000186665	C17orf58	-0.568808	0.00727546	0.0467061	1.03612	0.00894342	0.0980292
ENSG00000118508	RAB32	-0.73499	0.00201112	0.0252703	0.865103	0.008795	0.096969
ENSG00000142694	EVA1B	-0.583622	0.00884223	0.0519657	1.01602	0.00492519	0.0703956
ENSG00000177706	FAM20C	-0.727678	0.00369103	0.0335073	0.870612	0.00122076	0.0356569
ENSG00000087086	FTL	-0.579882	0.00132436	0.0213747	0.993623	0.00993932	0.104144
ENSG00000167566	NCKAP5L	-0.544981	0.00241081	0.0273709	1.02555	0.000261906	0.0153506
ENSG00000126458	RRAS	-0.692859	0.00393927	0.0346705	0.864119	0.00285653	0.0537084
ENSG00000197956	S100A6	-0.686509	0.000324416	0.0131899	0.862277	0.00659825	0.0831399
ENSG00000136205	TNS3	-0.556806	0.00781576	0.0484996	0.971097	0.004794	0.0692041
ENSG00000140848	CPNE2	-0.710893	0.00528807	0.0399793	0.808529	0.00153396	0.0390396
ENSG00000135404	CD63	-0.762406	0.000549294	0.0153359	0.753569	0.00778025	0.0912979
ENSG00000113273	ARSB	-0.548507	0.00188984	0.0244158	0.926684	0.00246033	0.0494368
ENSG00000185432	METTL7A	-0.686342	0.00255487	0.0281014	0.785045	0.0010154	0.0330193
ENSG00000164111	ANXA5	-0.613259	0.0010071	0.0193957	0.837819	0.0032647	0.0574642
ENSG00000100342	APOL1	-0.553115	0.000657357	0.016154	0.871242	0.0027344	0.0525105
ENSG00000113269	RNF130	-0.613227	0.00131199	0.0213465	0.797224	0.00295377	0.0547936
ENSG00000254087	LYN	-0.66554	0.000269796	0.012705	0.739575	0.00886632	0.0975641	lymphocyte activation/response to cytokine
ENSG00000028137	TNFRSF1B	-0.592438	0.000301493	0.0129675	0.732233	0.00916619	0.0992041	lymphocyte activation/response to cytokine
ENSG00000175274	TP53I11	-0.675029	0.000246239	0.0123275	0.637814	0.00690256	0.0849902
ENSG00000153487	ING1	-0.557988	0.00140353	0.0217231	0.751168	0.0075647	0.090074
ENSG00000157350	ST3GAL2	-0.587208	0.00026708	0.012705	0.717141	0.00627311	0.0813966
ENSG00000135842	NIBAN1	-0.561307	0.00652037	0.0442618	0.739624	0.00150689	0.0388559
ENSG00000137312	FLOT1	-0.696886	0.000134066	0.0106999	0.603086	0.00400419	0.0634654
ENSG00000138835	RGS3	-0.558247	0.00626557	0.0434106	0.734031	0.00363896	0.0613225
ENSG00000146112	PPP1R18	-0.620435	0.000102208	0.010261	0.652633	0.0024745	0.0494368
ENSG00000132589	FLOT2	-0.539907	0.000484535	0.0148919	0.725851	0.00241068	0.0489541	lymphocyte activation
ENSG00000142634	EFHD2	-0.507588	0.00310969	0.0310254	0.706741	0.00238997	0.0488721
ENSG00000166548	TK2	-0.593741	0.0022814	0.026636	0.61747	0.00389777	0.0629157
ENSG00000163840	DTX3L	-0.511256	0.0015807	0.0227783	0.585194	0.00534413	0.0738812

## Sheet: Table S2
Table S2. Overrepresentation analysis (ORA) of the 90 DEGs from Table S1. Gene Ontology IDs of Biological Processes are shown. GeneRatio: the ratio of DEGs associated with a pathway to the total number of DEGs in the input gene list. BgRatio: The proportion of genes annotated within a pathway to the total number of genes in the background/reference gene set. Rich factor: the ratio of DEGs associa…
Overlap: blood down & skin up (SG2/SG1)
GO ID	Description	GeneRatio	BgRatio	Rich factor	FDR	GeneName	-log10(FDR)
GO:0046649	lymphocyte activation	14/85	783/21031	14/783	0.00622644	ENSG00000165030,ENSG00000133216,ENSG00000104903,ENSG00000254087,ENSG00000028137,ENSG00000100097,ENSG00000130303,ENSG00000184557,ENSG00000186818,ENSG00000148180,ENSG00000128340,ENSG00000077420,ENSG00000120738,ENSG00000132589	2.20576
GO:0034097	response to cytokine	15/85	932/21031	15/932	0.00955198	ENSG00000165030,ENSG00000254087,ENSG00000128016,ENSG00000102265,ENSG00000028137,ENSG00000130303,ENSG00000187608,ENSG00000115325,ENSG00000159840,ENSG00000035862,ENSG00000184557,ENSG00000186818,ENSG00000148180,ENSG00000120738,ENSG00000170458	2.01991
