# Supplementary material for: Identification of two biological subgroups of complex regional pain syndrome type 1 by transcriptomic profiling of skin and blood in women
Source: Mol Med. 2025 Mar 12;31:94. doi: 10.1186/s10020-025-01148-y (PMC11900654; doi:10.1186/s10020-025-01148-y)
Supplement: Supplementary file 7 — Additional file 7. [file 10020_2025_1148_MOESM7_ESM.xlsx]

## Sheet: Table S1
Table S1. Cytokine quantifications (pg/mL) in blood plasma. SG1 in purple, SG2 in yellow.
	VEGF-A	MCP-1	IP-10	MIP1alpha	G-CSF	IL-9	IL-7	IL-1RA	TNF-alpha		SG1
167	180.299	161.532	360.307	18.3663	4.40439	0.547255	22.3747	467.969	0.67394		SG2
121	26.529	75.3242	174.728	5.45281	2.17992	0.164998	6.0097	294.229	0.182659
122	58.4726	173.233	229.249	11.4069	19.5363	0.227633	3.02541	600.234	0.260226
161	144.534	293.668	411.678	34.5221	5.04957	1.38686	4.79283	281.314	0.854724
251	60.4732	94.5404	186.893	9.97572	2.38078	0.125678	2.9327	207.336	0.34028
120	170.419	109.163	428.21	10.5486	1.519	0.212525	5.44359	237.784	0.304021
125	46.1215	107.391	521.72	12.4372	4.75169	0.917306	3.49791	174.669	0.533265
306	26.9373	56.5238	204.914	4.2703	1.84609	0.156959	4.0628	80.1186	0.234515
307	19.7056	97.815	231.456	11.5204	2.95806	0.53981	8.85188	102.205	0.38714
308	63.5335	82.7059	132.56	7.23812	2.89867	0.16121	2.39362	123.934	0.289459
310	12.5224	66.308	223.354	9.72294	1.61137	0.32573	1.56847	115.201	0.190107
