# Supplementary material for: Identification of two biological subgroups of complex regional pain syndrome type 1 by transcriptomic profiling of skin and blood in women
Source: Mol Med. 2025 Mar 12;31:94. doi: 10.1186/s10020-025-01148-y (PMC11900654; doi:10.1186/s10020-025-01148-y)
Supplement: Supplementary file 8 — Additional file 8. [file 10020_2025_1148_MOESM8_ESM.xlsx]

## Sheet: Table S1
Table S1. Correlations of clinical parameters in SG1 and SG2. Spearman’s ρ and P values are shown. The statistically significant values (P<0.05) are highlighted. SFMPQ2=Short-Form McGill Pain Questionnaire-2; BBPDS= Body Perception Disturbance Scale; Temperature difference between affected and non-affected limbs.
Spearman correlation value (ρ)												P values for statistical significance
SG1												SG1
	Age	Symptom_duration	Current_pain	Max_pain	Min_pain	Temperature_difference	CRPS_severity_score	SFMPQ2	Pain_catastrophizing_scale	BBPDS			Age	Symptom_duration	Current_pain	Max_pain	Min_pain	Temperature_difference	CRPS_severity_score	SFMPQ2	Pain_catastrophizing_scale	BBPDS
Age	NA	-0.3	-0.579751	-0.579751	-0.5	-0.447214	-0.1	-0.3	-0.2	-0.6		Age	NA	0.623838	0.305575	0.305575	0.391002	0.450185	0.872889	0.623838	0.74706	0.284757
Symptom_duration	NA	NA	0.948683	0.948683	0.9	0.894427	0.9	0.7	0	0.5		Symptom_duration	NA	NA	0.0138468	0.0138468	0.0373861	0.0405193	0.0373861	0.18812	1	0.391002
Current_pain	NA	NA	NA	1	0.948683	0.883883	0.790569	0.737865	0.105409	0.579751		Current_pain	NA	NA	NA	0	0.0138468	0.0466619	0.111367	0.154619	0.866038	0.305575
Max_pain	NA	NA	NA	NA	0.948683	0.883883	0.790569	0.737865	0.105409	0.579751		Max_pain	NA	NA	NA	NA	0.0138468	0.0466619	0.111367	0.154619	0.866038	0.305575
Min_pain	NA	NA	NA	NA	NA	0.782624	0.8	0.9	0.1	0.3		Min_pain	NA	NA	NA	NA	NA	0.117614	0.104088	0.0373861	0.872889	0.623838
Temperature_difference	NA	NA	NA	NA	NA	NA	0.894427	0.447214	-0.33541	0.67082		Temperature_difference	NA	NA	NA	NA	NA	NA	0.0405193	0.450185	0.581091	0.21517
CRPS_severity_score	NA	NA	NA	NA	NA	NA	NA	0.6	-0.4	0.3		CRPS_severity_score	NA	NA	NA	NA	NA	NA	NA	0.284757	0.504632	0.623838
SFMPQ2	NA	NA	NA	NA	NA	NA	NA	NA	0.3	-0.1		SFMPQ2	NA	NA	NA	NA	NA	NA	NA	NA	0.623838	0.872889
Pain_catastrophizing_scale	NA	NA	NA	NA	NA	NA	NA	NA	NA	0		Pain_catastrophizing_scale	NA	NA	NA	NA	NA	NA	NA	NA	NA	1
BBPDS	NA	NA	NA	NA	NA	NA	NA	NA	NA	NA		BBPDS	NA	NA	NA	NA	NA	NA	NA	NA	NA	NA
SG2												SG2
	Age	Symptom_duration	Current_pain	Max_pain	Min_pain	Temperature_difference	CRPS_severity_score	SFMPQ2	Pain_catastrophizing_scale	BBPDS			Age	Symptom_duration	Current_pain	Max_pain	Min_pain	Temperature_difference	CRPS_severity_score	SFMPQ2	Pain_catastrophizing_scale	BBPDS
Age	NA	-0.642857	-0.468487	-0.418251	-0.532312	-0.178571	-0.600099	-0.821429	-0.756787	-0.810844		Age	NA	0.119392	0.288997	0.350395	0.218709	0.701658	0.154291	0.0234488	0.0489051	0.0269163
Symptom_duration	NA	NA	0.0180187	-0.309142	0.0550667	-0.285714	-0.0545545	0.75	0.918956	0.630656		Symptom_duration	NA	NA	0.969415	0.499899	0.906657	0.534509	0.907523	0.0521814	0.00343663	0.128888
Current_pain	NA	NA	NA	0.458735	0.98165	0.108112	0.715626	0.594619	0.209091	0.209091		Current_pain	NA	NA	NA	0.300513	8.67505e-05	0.817533	0.0705656	0.15909	0.652744	0.652744
Max_pain	NA	NA	NA	NA	0.457964	0.163663	0.583333	0.218218	-0.15597	0.504608		Max_pain	NA	NA	NA	NA	0.301432	0.725862	0.169202	0.638299	0.738426	0.248112
Min_pain	NA	NA	NA	NA	NA	0.256978	0.757042	0.605734	0.296347	0.22226		Min_pain	NA	NA	NA	NA	NA	0.578001	0.0487843	0.149433	0.518703	0.631929
Temperature_difference	NA	NA	NA	NA	NA	NA	0.49099	-0.214286	0.0180187	-0.270281		Temperature_difference	NA	NA	NA	NA	NA	NA	0.263194	0.644512	0.969415	0.557731
CRPS_severity_score	NA	NA	NA	NA	NA	NA	NA	0.49099	0.247717	0.220193		CRPS_severity_score	NA	NA	NA	NA	NA	NA	NA	0.263194	0.592246	0.635185
SFMPQ2	NA	NA	NA	NA	NA	NA	NA	NA	0.828862	0.738769		SFMPQ2	NA	NA	NA	NA	NA	NA	NA	NA	0.0211735	0.0578585
Pain_catastrophizing_scale	NA	NA	NA	NA	NA	NA	NA	NA	NA	0.6		Pain_catastrophizing_scale	NA	NA	NA	NA	NA	NA	NA	NA	NA	0.154377
BBPDS	NA	NA	NA	NA	NA	NA	NA	NA	NA	NA		BBPDS	NA	NA	NA	NA	NA	NA	NA	NA	NA	NA
